# Supplementary material for: Multivariate curve resolution of time course microarray data
Source: BMC Bioinformatics. 2006 Jul 13;7:343. doi: 10.1186/1471-2105-7-343 (PMC1539028; doi:10.1186/1471-2105-7-343)
Supplement: Additional File 3 — Data used in the curve resolution analysis. File includes the gene IDs, ratios, and estimated ratio standard deviations for the Alpha-696 and Alpha-full data sets as used in this work. Also included are the gene classifications reported by Spellman and the gene name list employed. [file 1471-2105-7-343-S3.xls]

## Sheet: Alpha-696
Alpha-696 Data Set
Ratio Data:
	0 min	7 min	14 min	21 min	28 min	35 min	42 min	49 min	56 min	63 min	70 min	77 min	84 min	91 min	98 min	105 min	112 min	119 min
YAL022C	0.779165	0.747425	1.22264	0.907519	0.876606	0.697372	1.02811	1.02811	1.29235	1.18099	1.09429	1.16473	1.02811	0.846745	0.858565	0.933033	1.16473	1.52626
YAL040C	2.05623	1.14076	1.38511	0.48971	0.646176	0.624165	1.07177	0.986233	1.44393	1.60214	1.42405	0.870551	0.790041	0.664343	0.806642	0.840896	1.07923	1.3566
YAL067C	1.00696	1.04972	1.12506	0	0.933033	1.05702	1.55833	1.31039	1.25701	0.882703	0.687771	0.870551	0.972655	0.687771	1.22264	0.726986	1.04247	1.02101
YAR003W	0.812252	0.732043	1.68179	1.29235	1.20581	0.823591	0.895025	0.913831	0.678302	0.823591	1.07923	1.23114	1.16473	1.05702	1.04972	0.986233	1.07923	0.933033
YAR007C	0.716978	0.747425	1.82766	1.89212	1.59107	0.882703	0.784584	0.479632	0.570382	0.882703	1.44393	1.7411	1.36604	1.11729	0.939523	0.784584	0.926588	0.784584
YAR008W	0.784584	1.07177	1.38511	1.31039	1.12506	0.882703	0.864537	0.946058	0.779165	0.946058	0.870551	1.41421	1.03526	0.870551	0.926588	1.23114	0.864537	0
YAR018C	0.726986	1.08673	0.959264	0.590496	0.615572	0.578344	0.870551	0.959264	1.76541	1.28343	1.60214	0.913831	1.1487	0.80107	1.02811	1.48452	1.12506	1.44393
YBL002W	0.239816	0.25349	0.320856	0.864537	2.31338	1.61328	1.8025	1.34723	0.80107	0.586417	0.466517	0.986233	1.84038	2.46229	2.44528	2.44528	1.11729	1
YBL003C	0.327598	0.170755	0.469761	0.68302	1.97247	2.20381	1.86607	1.34723	0.752623	0.768438	0.441352	0.895025	1.70527	2.41162	2.25012	2.46229	1.03526	0.939523
YBL009W	0.574349	0.420448	0.959264	1.20581	1.42405	1.12506	1.23114	0.993093	0.817902	1.04247	0.90125	1.34723	1.18921	1.15669	1.34723	0.972655	1.04972	0.933033
YBL023C	0.80107	0.846745	1.23971	1.07923	0.628507	0.496546	0.678302	1.09429	1.25701	2.11404	1.52626	1.61328	1.10191	0.76313	0.628507	1.16473	0.773783	1.51572
YBL030C	0.952638	0.726986	1.32869	1.11729	1.49485	0.952638	1.36604	1.02811	1.04972	0.952638	0.946058	0.823591	0.939523	0.946058	1.11729	0.784584	1.01396	0.784584
YBL035C	0.76313	0.668964	2.11404	2.31338	1.43396	0.795536	0.668964	0.946058	0.493116	1.42405	1.07923	1.26576	1.31039	1.07177	0.721965	0.965936	0.692555	0.846745
YBL052C	1.07923	0.687771	0.732043	0.852635	0.907519	1.31039	1.10957	1.10957	1.01396	1.12506	0.768438	0.907519	0.959264	1.12506	1.07923	1.04972	1.29235	1.17283
YBL061C	1.10957	0.952638	0.939523	1	1.01396	0.726986	0.926588	0.907519	0.986233	1.02101	0.97942	1.32869	1.09429	1.07923	1.07177	1.02101	0.920188	1.03526
YBL063W	0.742262	1.10957	1.23114	1.03526	1.04972	0.986233	1.25701	1.19748	0.752623	0	0.757858	1.02101	1.03526	1.1487	0.895025	1.29235	0.806642	0.946058
YBL111C	0.632878	0.721965	1.60214	1.64718	0.920188	0.641713	0.702222	0.737135	0.790041	1.47427	1.29235	1.91853	1.14076	1.02811	0.721965	1.16473	0.768438	1.24833
YBL113C	0.655197	0.784584	1.18921	1.81504	0.864537	0.721965	0.712025	0.737135	0.784584	1.6245	1.18921	1.8025	1.14076	1.00696	0.773783	1.29235	0.773783	1.12506
YBR008C	0.97942	0.840896	0.90125	0.986233	1.27456	1.01396	1.17283	1.09429	0.876606	1.07923	0.547147	1.15669	1.05702	1.07923	1.31039	0.876606	1.03526	1.02101
YBR010W	0.285191	0.260616	0.397768	1.00696	2.8481	1.87905	1.61328	1.07923	0.757858	0.582367	0.460094	0.939523	1.94531	2.49666	2.36199	1.48452	1.27456	0.870551
YBR038W	0.435275	1.47427	0.61132	0.211686	0.312083	0.673617	1.64718	1.67018	3.09513	1.07177	1.42405	1.37554	0.61132	1.81504	0.870551	1.03526	2.75108	1.15669
YBR054W	0.392292	0.466517	0.76313	0.373712	0.429283	0.279322	0.712025	1.29235	2.31338	2.90794	2.62079	2.17347	1.23114	1.15669	0.80107	1.15669	1.56917	2.18859
YBR070C	0.532185	0.795536	1.32869	1.59107	1.33793	1.09429	0.959264	0.933033	0.558644	1.14076	0.882703	1.41421	1.44393	1.16473	0.784584	1.11729	0.747425	0.97942
YBR083W	1.68179	1.22264	0.673617	0.97942	0.673617	0.510506	0.712025	0.687771	0.888843	1.27456	1.87905	1.39474	1.07923	1.00696	1.24833	0.779165	1.08673	1.26576
YBR086C	0.870551	0.632878	0.846745	0.823591	1.09429	0.913831	1.17283	1.15669	1.09429	1.11729	0.959264	0.926588	0.80107	0.926588	1.26576	1.28343	1.34723	1.10191
YBR087W	0.864537	0.784584	1.19748	1.22264	1.18099	1	1.04972	0.97942	0.876606	1.02811	1.02811	1.04247	1.07923	0.965936	0.926588	0.895025	1.09429	0.895025
YBR088C	0.450625	0.550953	2.31338	3.07375	2.17347	1.11729	0.737135	0.524858	0.426317	0.650671	1.53688	2.46229	2.11404	1.20581	1.02811	0.702222	0.574349	0.539614
YBR092C	0.926588	0.795536	0.742262	0.598739	0.543367	0.435275	0.882703	1.23114	3.11666	1.85318	1.86607	1.20581	1.03526	0.817902	0.469761	1.24833	1.32869	1.38511
YBR094W	0.907519	0.823591	1.18921	0.768438	0.757858	0.628507	1.06437	1.27456	1.21419	1.36604	0.939523	1	0.926588	0.972655	0.939523	1.32869	1.06437	1.20581
YBR108W	0.840896	1.04972	1.3566	0.420448	1.04972	0.864537	1.00696	0.986233	1.00696	1.19748	1.04247	1.09429	0.965936	1.19748	0.952638	1.16473	1.04972	1.17283
YBR133C	0.946058	0.602904	0.80107	0.747425	1.05702	1.05702	0.965936	1.50525	0.888843	0.870551	0.986233	1.05702	1.05702	1.16473	1.30134	1.27456	1.14076	0.959264
YBR157C	1.29235	0.80107	1.3566	0.80107	1.07177	1.02811	0.773783	0.993093	0.668964	1.10957	1.04247	1.22264	1.01396	1.10957	0.852635	0.926588	1.15669	1.09429
YBR158W	3.27161	3.07375	0.408951	0.554785	0.358489	0.539614	0.293209	0	0.228458	1.17283	2.04202	2.47942	2.21914	1.23971	1.30134	1.29235	1.22264	1.01396
YBR161W	0.726986	1	1.33793	1.21419	1.42405	1.02101	1.12506	0.882703	0.668964	0.852635	0.920188	1.20581	1.1487	0.965936	1.22264	1.21419	0.692555	0.82932
YBR200W	1.09429	0.835088	1.17283	0.63728	0.779165	0.726986	1.04247	1.23971	1.22264	1.15669	1.17283	1.1487	0.972655	0.952638	0.986233	1.18099	0.965936	1.01396
YBR202W	0.664343	0.63728	1.58008	0.63728	0.460094	0.432269	0.554785	1.31039	2.05623	1.87905	1.90528	1.39474	0.895025	1.01396	0.650671	1.18099	1.32869	1.68179
YBR204C	1.02811	1.02101	1.56917	0.986233	1.07923	0.823591	0.858565	0.959264	0.870551	1.04247	0.972655	1.23971	0.993093	0.90125	0.90125	0.993093	0.870551	1.10191
YBR242W	0.952638	0.68302	0.742262	0.732043	1.01396	1.15669	1.32869	1.32869	1.12506	0.752623	0.784584	0.882703	1.10191	1.00696	1.02811	1.30134	1.23971	1.25701
YBR243C	0.528509	0.400535	0.712025	0.876606	1.39474	1.09429	1.72907	0.993093	1.23114	1.27456	0.888843	1.1487	1.17283	0.913831	1.23971	1.1487	1.05702	1.09429
YBR256C	1.00696	0.993093	1.48452	1.00696	1.02811	0.790041	1.19748	1.07177	1.08673	0.846745	1.16473	0.82932	0.97942	0.806642	1.06437	0.817902	1.26576	0.82932
YBR273C	1.14076	1.15669	1.07177	1.09429	0.993093	0.784584	1.01396	0.864537	1.00696	1.13288	0.946058	1.08673	1.11729	0.90125	0.82932	0.972655	0.876606	1.13288
YBR287W	1.47427	1.7411	1.3566	1.01396	0.773783	0.965936	0.779165	0.882703	0.946058	1.29235	1.28343	0.959264	0.90125	0.732043	0.752623	0.972655	0.779165	0.965936
YBR296C	1.09429	1.68179	1.81504	0.913831	0.732043	0.790041	1.37554	1.30134	1.75321	1.45397	2.07053	1.77769	1.08673	0.692555	0.547147	0.420448	0.450625	0.432269
YCL012W	0.528509	0.668964	0.578344	0.707107	0.835088	1.28343	1.12506	1.70527	1.47427	0.952638	0.952638	0.864537	0.747425	1.10191	1.10191	1.84038	1.26576	1.37554
YCL013W	0.619854	0.463294	0.628507	0.628507	0.920188	1.12506	1.58008	1.39474	1.38511	1.18099	0.817902	0.852635	0.939523	1.08673	1.04247	1.47427	1.48452	1.46409
YCL014W	0.61132	2.21914	0	0.574349	0.716978	1.02811	1.40444	1.20581	1.18921	0.920188	0.864537	0.687771	0.726986	0	1.39474	1.27456	1.30134	0.939523
YCL022C	1.04247	0.993093	2.07053	1.68179	1.17283	0.876606	0.933033	0.726986	0.628507	1.04247	1.19748	1.47427	1.28343	0.913831	0.659754	0.835088	0.726986	0.726986
YCL023C	0.946058	2.56685	1.65864	1.18921	0.993093	1.01396	0.864537	0.920188	0.742262	0.939523	1.02811	1.23971	0.965936	0.82932	0.687771	0.846745	0.864537	0.712025
YCL024W	0.752623	1.1487	2.47942	1.89212	1.19748	0.779165	0.835088	0.521233	0.615572	1.04247	1.52626	1.67018	1.47427	0.823591	0.659754	0.823591	0.752623	0.742262
YCL025C	0.817902	1.08673	1.08673	0.784584	1.23114	0.864537	1.05702	0.952638	0.876606	0.986233	1.1487	0.993093	1.05702	1.08673	1.08673	0.993093	1.06437	0.926588
YCL027W	5.54044	1.23114	0.742262	0.920188	0.68302	0.876606	0.702222	0.858565	0.479632	0.926588	1.33793	1.17283	1.05702	0.920188	0.664343	1.45397	0.858565	1.05702
YCL038C	1.09429	1.18099	1.24833	0.779165	0.920188	0.702222	1.40444	1.00696	1.19748	1.11729	0.852635	0.823591	1.00696	0.835088	1.05702	0.965936	1.1487	0.939523
YCL040W	0.907519	2.53151	3.22657	2.09943	1.38511	0.784584	0.768438	0.514057	0.624165	0.82932	0.920188	1.04972	1.11729	0.607097	0.846745	0.806642	0.895025	0.726986
YCL042W	0.986233	2.09943	2.46229	1.77769	1.27456	0.726986	0.913831	0.532185	0.697372	0.90125	0.97942	1.02101	1.09429	0.737135	0.888843	0.846745	0.812252	0.784584
YCL043C	1.07923	0.80107	1.15669	0.907519	1.16473	1.02101	1.29235	0.993093	1.09429	0.823591	1.10191	0.993093	0.920188	0.939523	1.11729	1.04247	0.959264	0.757858
YCL055W	7.72749	1.36604	0.757858	0.632878	0.664343	0.768438	0.590496	0.673617	0.721965	0.768438	1.31951	1.28343	1.16473	1.09429	0.939523	1.15669	0.80107	0.939523
YCL060C	0.510506	0.707107	1.33793	2.41162	1.14076	1.17283	0.521233	0.707107	0.628507	0.986233	1.45397	1.8025	1.31039	1.14076	0.870551	1.06437	0	0.773783
YCL061C	0.619854	0.817902	1.48452	2.20381	1.09429	1.04972	0.806642	1.12506	0.543367	0.747425	1.09429	1.25701	1.20581	0.959264	0.882703	1.49485	0.90125	0.737135
YCL062W	0.521233	0.521233	0.80107	0.952638	1.13288	1.22264	1.43396	1.23971	1.22264	0.993093	0.870551	1	1.10191	0.97942	1.06437	1.06437	1.3566	1.10957
YCL063W	0.594604	0.558644	0.90125	0.933033	1.09429	1.10957	1.29235	1.36604	1.20581	0.97942	1.05702	0.846745	0.933033	0.986233	1.18921	1.20581	1.22264	0.97942
YCL066W	1.04247	1.05702	0	1.01396	0.965936	1.04247	1.07177	1.04247	1.02101	1.03526	0.870551	0.952638	1.11729	1.02101	0.76313	0.823591	1.14076	1.09429
YCLX09W	0.615572	1.25701	1.06437	1.08673	0.817902	1.14076	0.668964	0.90125	0.993093	1.26576	1.11729	1.03526	0.952638	1.01396	0.846745	1.37554	1.14076	1.05702
YCR002C	1.00696	0.840896	1.08673	0.840896	1.02101	0.737135	1.22264	1.29235	1.22264	0.933033	1.14076	0.812252	0.90125	0.895025	1.19748	0.965936	1.21419	0.90125
YCR018C	0.959264	1.12506	1.12506	1.07177	0.858565	1	0.888843	0.840896	1.09429	0.817902	1.3566	1.06437	1.00696	0.817902	0.959264	1.17283	0.895025	1.10957
YCR024C-A	0.835088	0.550953	0.795536	0.678302	0.852635	0.655197	1.34723	1.28343	1.84038	1.26576	1.46409	0.773783	0.852635	0.692555	1.12506	0.965936	2.05623	1.20581
YCR040W	0.870551	1.31039	0.920188	1.02811	0.817902	1.1487	0.920188	0.806642	0.972655	1.42405	0.870551	1.19748	1.02811	0.870551	0.668964	1.23971	1.04972	1.18921
YCR041W	0.986233	1.02101	0.97942	0.907519	0.702222	1.07177	0.673617	1.3566	1.31951	0.907519	1.18099	1.10957	0.986233	0.965936	0.795536	1.23971	0	1.09429
YCR042C	0.920188	1.06437	1.06437	0.852635	0.510506	0.784584	0.615572	1.13288	1.40444	1.77769	1.84038	1.23114	0.835088	0.76313	0.678302	1.34723	1.02101	1.19748
YCR065W	0.441352	0.870551	1.48452	1.61328	1.15669	1.07177	0.632878	0.737135	0.757858	0.673617	1.15669	1.75321	1.61328	1.32869	1.09429	1.23971	0.779165	0.790041
YCR069W	0.993093	1.08673	1.20581	1.02811	1.04972	1.17283	1.06437	1.26576	1.13288	0.80107	0.80107	0.817902	0.80107	0.870551	0.933033	1.24833	0.926588	0.993093
YDL003W	0.429283	0.598739	2.53151	2.82843	1.54757	1.22264	0.68302	0.63728	0.590496	0.543367	1.61328	2.37841	1.53688	0.993093	0.779165	0.972655	0.68302	0.68302
YDL018C	0.846745	1.07177	1.64718	1.85318	1.36604	1.16473	1.04972	0.692555	0.655197	0.846745	0.959264	1.19748	1.31951	0.946058	0.907519	0.68302	0.913831	0.702222
YDL037C	5.20537	2.73208	1.61328	0.835088	0.773783	0.817902	1.06437	1.02101	0.965936	0.702222	0.721965	0.539614	0.876606	0.946058	0.615572	0.678302	0.858565	0.97942
YDL039C	3.50642	2.04202	1.39474	0.757858	0.972655	0.812252	1.03526	1.22264	1.10191	0.747425	0.993093	0.5	0.946058	0.846745	0.888843	0.779165	0.80107	0.716978
YDL048C	2.28153	1.15669	1.08673	0.959264	1.12506	0.882703	0.959264	0.817902	0.852635	1.27456	0.913831	1.03526	0.870551	0.742262	0.806642	0.933033	1.00696	0.913831
YDL055C	0.602904	0.479632	0.578344	0.986233	1.11729	1.3566	1.02101	1.07923	0.870551	0.417544	0.773783	1.02101	1.59107	1.60214	1.82766	1.93187	1.36604	1.03526
YDL089W	1.12506	1.12506	1.36604	1.26576	1.06437	0.790041	1	0.812252	1.00696	1.04247	1.17283	1.02811	1.15669	0.90125	0.823591	0.835088	0.768438	0.952638
YDL093W	0.795536	0.773783	0.97942	1.20581	1.56917	1.17283	1.28343	0.852635	0.817902	0.920188	0.888843	1.21419	1.37554	1.11729	1.04972	0.876606	0.726986	0.806642
YDL095W	0.817902	0.632878	0.939523	1.04972	1.48452	1.23114	1.44393	0.882703	0.952638	0.773783	0.852635	1.11729	1.23114	1.17283	1.18099	1.10191	0.784584	0.806642
YDL096C	0.835088	0.586417	1	1.02811	1.54757	1.27456	1.3566	0.846745	0.846745	0.946058	0.920188	1.17283	1.20581	1.03526	1.04972	1.12506	0.812252	0.846745
YDL101C	0.539614	0.882703	1.60214	2.07053	1.13288	1.09429	0.757858	0.986233	1.12506	0.707107	1.01396	1.36604	1.23114	0.817902	0.986233	1.14076	0.650671	0.846745
YDL102W	0.668964	0.757858	1.09429	1.49485	0.939523	1.01396	0.732043	0.790041	1.07177	1.08673	1.72907	1.3566	1.1487	1.01396	0.82932	1.1487	0.779165	0.920188
YDL103C	0.687771	0.90125	1.19748	1.51572	1.17283	1.17283	0.76313	0.888843	0.959264	0.852635	1.16473	1.26576	1.34723	0.946058	0.959264	0.972655	0.726986	0.907519
YDL105W	0.641713	0.97942	1.10957	1.24833	1.01396	1.06437	0.779165	0.939523	1.29235	0.757858	1.33793	1.15669	1.29235	0.840896	0.876606	1.06437	0	0.939523
YDL117W	0.784584	2.12874	0.806642	0.673617	0.795536	0.687771	0.817902	0.732043	0.852635	1.93187	2.47942	1.65864	1.23971	0.840896	0.806642	0.773783	0.697372	1.07923
YDL127W	3.55537	0.707107	0.846745	0.835088	0.835088	1.07177	0.80107	0.48971	0.562529	1.55833	1.89212	1.67018	1.37554	1.10191	0.858565	0.707107	0.823591	0.76313
YDL128W	0.615572	0.913831	1.14076	0.913831	0.933033	0.790041	1.23114	0.913831	1.23114	1.26576	1.49485	1.23114	1.33793	0.823591	0.895025	0.721965	0.965936	1.03526
YDL138W	0.888843	1.33793	1.29235	0.882703	0.939523	0.742262	1.04972	0.939523	1.05702	1.10191	1.33793	1.04972	0.888843	0.76313	1.02811	1.02811	0.920188	0.97942
YDL156W	0.76313	0.888843	1.51572	1.76541	1.16473	0.993093	0.926588	0.858565	0.742262	0.959264	1.16473	1.34723	1.18921	0.888843	0.858565	0.812252	0.933033	0.784584
YDL157C	0.80107	0.907519	0.913831	1.22264	1.18921	1.25701	0.888843	1.06437	1.1487	0.747425	1.07177	0.926588	1.06437	1.11729	1	1.20581	0.812252	0.882703
YDL169C	1.16473	1.04247	1.60214	1.46409	1.21419	0.773783	1.07177	0.673617	0.858565	1.02811	0.933033	0.972655	0.993093	0	0.80107	0.858565	0.876606	1.07177
YDL180W	0.779165	1.01396	1.55833	0.97942	1.01396	1.09429	0.946058	0.920188	1.01396	1.23114	0.965936	1.13288	0.846745	0.80107	0.939523	0.97942	1.10957	0.90125
YDL211C	0.823591	0.965936	0	1.32869	1.15669	0	1.17283	1.06437	0.712025	1.04247	0.870551	1.03526	1.07177	0.933033	1.01396	0.993093	1.08673	0.895025
YDR001C	0.926588	1.20581	1.30134	1.37554	0.959264	0.817902	0.712025	0.926588	1.02101	0.895025	1.34723	0.97942	0.946058	0.835088	1.02101	1.17283	0.864537	0.97942
YDR011W	0.716978	0.858565	0.952638	0.846745	0.913831	1.12506	1.54757	1.17283	1.17283	1.03526	0.913831	0.870551	0.823591	0.959264	1.09429	1.28343	0.933033	1.08673
YDR029W	0.920188	1	0.965936	1.09429	0.926588	1.08673	0.870551	1.29235	1.18099	0.939523	1.02101	0.972655	0.926588	0.986233	1.01396	1.21419	0.806642	0.907519
YDR033W	0.356013	0	0.41466	0.257028	0.356013	0.277392	1.04972	1.44393	3.05252	3.01049	2.9897	1.8025	1.68179	0.852635	0.888843	0.852635	1.48452	2.23457
YDR053W	0.82932	0.913831	1.1487	1.12506	1.06437	1.10191	0.790041	1.07177	1.17283	0.790041	1.09429	1.14076	1.06437	0.97942	0.993093	1.15669	0.817902	0.895025
YDR055W	0.907519	1.10957	0.664343	0.363493	0.707107	0.384219	0.726986	0.444421	0.607097	2.94854	4.69134	2.60268	2.17347	1.10957	1.10957	0.907519	0.624165	1.43396
YDR077W	0.986233	1.04247	1.30134	1.25701	1.00696	0.757858	0.641713	0.965936	1.41421	1.01396	1.75321	1.05702	0.913831	0.726986	0.795536	1.02811	0.823591	1.04972
YDR085C	4.50023	1.09429	1.41421	1.21419	1.07923	0.80107	0.882703	0.721965	0.907519	0.852635	1.14076	1.13288	0.90125	0.697372	0.768438	0.712025	0.913831	0.687771
YDR089W	0.668964	1.31951	0.795536	0.607097	1.04972	1.18921	1.54757	1.29235	1.22264	0.888843	0.926588	0.747425	0.806642	1	1.23971	1.32869	0	0.946058
YDR097C	0.607097	0.554785	1.45397	2.05623	1.79005	1.18099	0.641713	0.562529	0.779165	0.615572	1.98619	2.11404	1.55833	1.13288	0.965936	1.02101	0.590496	0.632878
YDR113C	0.582367	0.697372	1.19748	1.1487	1.39474	1.39474	1.20581	1.00696	0.817902	0.655197	0.817902	1.02811	1.23971	1.12506	1.27456	0.986233	1.04972	0.926588
YDR130C	0.812252	0.846745	0	0.806642	0.870551	1.08673	1.22264	1.04972	1.10191	1.02101	0.823591	1	1.04972	0.946058	1.02101	1.10191	1.26576	1.12506
YDR144C	1.02101	0.806642	0.907519	1.3566	1.38511	0.952638	1.03526	0.712025	0.965936	0.806642	1.05702	1.07923	1.14076	1.03526	1.07177	0.965936	1.05702	0.876606
YDR146C	0.408951	0.615572	0.795536	0.543367	0.876606	1.03526	1.01396	1.60214	1.68179	1.55833	1.33793	0.952638	0.578344	0	0.876606	1.65864	1.55833	1.42405
YDR150W	0.737135	0.590496	0.615572	0.63728	0.907519	0.933033	1.3566	1.16473	1.33793	1.10957	1.09429	1.04247	1.07923	1.10957	1.15669	1.23114	1.32869	1.13288
YDR157W	1.05702	0.965936	0.926588	0	1	1.01396	1.15669	1.10191	0.993093	1.01396	0.895025	0.946058	1.17283	0.870551	0.946058	0.840896	1.28343	0.926588
YDR190C	0.952638	0.823591	0.858565	0.986233	0.790041	0.913831	0.752623	0.913831	1.28343	1.40444	1.47427	1.03526	1.00696	0.870551	0.907519	1.10191	0.986233	1.27456
YDR191W	0.993093	0	1.18099	0.952638	0.732043	0.742262	0.678302	0.907519	1.54757	1.14076	1.47427	1.03526	1.12506	0.907519	0.876606	1.11729	0.907519	1.09429
YDR224C	0.351111	0.336808	0.392292	1.02811	2.46229	2.21914	1.91853	0.946058	0.913831	0.607097	0.594604	0.835088	1.97247	1.91853	2.12874	1.23971	1.04972	0.742262
YDR225W	0.363493	0.203063	0.376312	0.82932	2.63902	2.26577	2.15846	1.05702	0.882703	0.566442	0.535887	0.726986	1.97247	2.21914	2.77022	1.49485	1.13288	0.784584
YDR261C	0.965936	0.784584	1.02811	0.870551	1.22264	1.07923	1.45397	0.920188	1.02101	0.870551	0.882703	0.726986	1	0	1.3566	1.15669	1.07923	0.870551
YDR276C	1.01396	0.965936	0.965936	0.806642	0.993093	0.817902	1.48452	1	1.34723	1.11729	1.06437	0.840896	1.08673	0.732043	1.13288	0.852635	1.1487	0.913831
YDR279W	0.858565	0.888843	1.24833	1.27456	1.00696	1.10191	1.09429	0.946058	0.986233	0.812252	1.37554	1.20581	1.18921	0.812252	0.965936	0.852635	0.965936	0.716978
YDR297W	0.732043	0.547147	0.946058	1.07177	1.37554	1.52626	1.25701	0.895025	0.926588	0.702222	1.30134	1.18099	1.44393	1.03526	1.23114	0.858565	0.946058	0.692555
YDR302W	0.895025	0.68302	0	0.993093	0	1.27456	1.38511	1.6358	0.959264	0.795536	0.737135	0.835088	1.1487	0.846745	1.15669	0.926588	1.42405	0.817902
YDR307W	0.752623	0.687771	1.11729	1.20581	1.47427	0.90125	0.784584	0.678302	1.05702	0.913831	2.18859	1.00696	1.07177	0.864537	1.25701	1.19748	0.697372	0
YDR342C	1.07923	1.50525	1.54757	1.26576	1.21419	0.737135	0.946058	0.61132	0.790041	1.18921	1.05702	0.972655	1.32869	0.920188	0.864537	0.757858	0.882703	0.882703
YDR346C	1.05702	0.692555	0.817902	0.846745	0.939523	1.05702	1.25701	1.10957	1.1487	1.30134	0.933033	0.773783	0.876606	0.939523	1.05702	1.16473	1.13288	1.14076
YDR353W	1.08673	0.835088	1.03526	0	0	0.920188	1.10191	0.742262	0.907519	0.876606	1.02811	1.07923	1.44393	1.00696	1.36604	0.993093	0.993093	0.823591
YDR355C	0.82932	0.510506	1.43396	1.17283	1.60214	1.05702	1.34723	0.959264	0.993093	0.641713	0.933033	0.933033	1.22264	0.972655	1.46409	1.02101	1.02101	0.641713
YDR356W	0.870551	0.628507	1.09429	1.07177	1.30134	1.3566	1.03526	0.823591	0.835088	1.07177	0.926588	1.11729	1	0.97942	1.12506	1.07177	1.07177	0.870551
YDR368W	1.23114	1.22264	1.22264	1.26576	1.3566	0.920188	1.15669	0.812252	0.965936	0.864537	1.05702	0.80107	1.08673	0.852635	1.05702	0.80107	0.812252	0.82932
YDR380W	0.628507	0.90125	0.946058	1.07923	0.920188	1.20581	0.742262	1.11729	1.1487	1.25701	1.25701	1.07177	1.02101	0.888843	1	1.24833	0.946058	0.888843
YDR400W	0.795536	0.920188	1.17283	1.86607	1.68179	1.40444	1.20581	0.68302	0.76313	0.817902	0.82932	1.04972	1.33793	0.913831	1.01396	0.757858	0.846745	0.737135
YDR432W	0.82932	0.76313	0.76313	0.82932	0.737135	0.784584	0.888843	0.946058	1.26576	1.52626	1.47427	1.06437	1.09429	0.97942	1.11729	1.36604	0.876606	1.18099
YDR440W	0.82932	0.946058	0.97942	1.29235	1.19748	1.10191	0.97942	1.05702	0.82932	0.939523	0.959264	1.18099	1.24833	0.870551	0.939523	0.852635	1.19748	0.806642
YDR448W	0.993093	0	0.840896	0.946058	0.852635	1.06437	1.10957	0.993093	0.946058	1.02811	0.840896	1.04247	1.12506	0.939523	1.15669	1.06437	1.17283	0.946058
YDR451C	0.450625	0.732043	1.17283	0	0.806642	1.51572	1.41421	1.29235	1.03526	0.61132	0.864537	0.876606	0.965936	1.07177	1.47427	1.87905	0.986233	0.82932
YDR461W	5.1337	5.09824	4.92458	4.31691	3.36359	1.69349	1.11729	1.20581	1.07923	0.493116	0.673617	0.346277	0.389582	0.332171	0.368567	0.400535	0.29937	0.332171
YDR481C	0.554785	0.742262	1.20581	1.05702	1.3566	0.933033	0.742262	0.965936	1.18921	1.20581	0	1.98619	1.81504	1.25701	1.1487	1.04247	0.524858	0.514057
YDR493W	0.986233	0.946058	1.26576	0.840896	0	1.11729	1.13288	0.933033	1.18099	0.852635	2.14355	0.913831	0.926588	0.687771	0.864537	0.876606	1.00696	0.882703
YDR501W	0.624165	1.12506	0.913831	1.56917	1.10191	1.18099	0.870551	1	1.07177	0.673617	0.926588	1.24833	1.15669	1.04972	1.07177	1.15669	0.90125	0.779165
YDR503C	0.864537	1.37554	1.26576	1.75321	1	1.13288	0.773783	0.846745	0.907519	0.790041	1.02101	1.19748	1.24833	0.907519	0.876606	0.895025	0.823591	0.790041
YDR507C	0.295248	0.790041	1.13288	2.09943	1.29235	1.24833	0.707107	0.840896	0.716978	0.840896	1.72907	1.95884	1.44393	1.09429	1.04972	1.10191	0.678302	0.752623
YDR528W	0.323088	1.70527	2.8481	1.69349	0.933033	0.97942	0.687771	0.655197	0.97942	1.12506	1.31951	1.22264	1.07923	0.946058	0.80107	0.933033	0.712025	0.952638
YDR545W	0.664343	0.920188	1.7411	1.84038	1.16473	0.678302	0.707107	0.716978	1.24833	0.920188	1.39474	1.6245	1.05702	0.806642	1.05702	0.726986	0.82932	0.888843
YEL017W	0.707107	0.732043	0.784584	0.812252	1.12506	1.11729	1.69349	1.36604	1.12506	0.946058	0.757858	0.757858	1.14076	1.00696	1.37554	1.06437	1.16473	0.864537
YEL025C	0.895025	1.10957	1	1.10957	0.907519	0.846745	0.97942	0.993093	1	1.01396	1.02811	1.12506	0.993093	0.678302	1.31039	0.952638	1.15669	1.04972
YEL032W	0.840896	1.12506	1.41421	1.07923	0.463294	0.752623	0.45376	0	1.1487	1.97247	1.72907	1.53688	0.959264	0.82932	0.673617	1.00696	0.952638	1.41421
YEL040W	1.07923	1.15669	1.67018	1.41421	0.817902	0.721965	0.790041	0.817902	0.972655	1.18099	1.50525	1.25701	1.17283	0.806642	0.806642	0.732043	0.707107	1.04972
YEL042W	0.779165	0.628507	0.716978	1.03526	1.32869	1.17283	1.52626	1.12506	1.03526	0.864537	0.864537	0.888843	1.13288	1.02811	1.23971	1.10191	1.12506	0.840896
YEL047C	1.34723	1.04247	1.31951	1.55833	1.61328	1.38511	1.31951	0.959264	0.823591	0.678302	0.721965	0.852635	1.00696	0.882703	0.993093	0.795536	0.90125	0.558644
YEL060C	1.51572	2.04202	1.84038	1.72907	1.23971	0.933033	1.04247	0.90125	0.779165	0.82932	0.795536	0.926588	0.840896	0.655197	0.76313	0.757858	0.784584	0.784584
YEL064C	0.784584	0.888843	1.38511	1.18921	1.28343	0.876606	1.10191	0.790041	0.986233	1.02101	1.18921	1.06437	1.24833	0.926588	0.959264	0.840896	0.920188	0.812252
YEL065W	0.466517	0.406126	0.882703	0.840896	0.895025	0.806642	1.22264	1.25701	1.68179	1.3566	1.41421	1.01396	0.959264	0.835088	1.27456	1.1487	1.56917	1.06437
YEL068C	1.31951	1.24833	1.26576	1.17283	1.13288	1.14076	1.13288	0.986233	1.01396	0.986233	0.920188	0.965936	1.1487	0.697372	0.97942	0.790041	0.721965	0.712025
YEL075C	0.543367	0.920188	2.11404	1.69349	0.920188	1.01396	0.48971	0.817902	0.926588	1.01396	2.04202	1.95884	1.03526	0.882703	0.795536	1.05702	0.650671	0.795536
YEL076C	0.5	0.864537	2.02792	1.81504	0.721965	1.07177	0.615572	0.768438	0.784584	1.25701	1.82766	1.97247	1.04247	0.946058	0.747425	0.920188	0.80107	0.90125
YER001W	0.204476	0	1.70527	3.03143	1.44393	1.46409	0.768438	0.687771	0.473029	0.521233	1.04972	2.54912	2.02792	2	1.1487	0.972655	0.510506	0.547147
YER003C	0.397768	0.619854	0.716978	1.10957	1.1487	1.54757	1.31039	1.3566	1.06437	1.03526	1.04247	1.06437	1.08673	1.12506	0.965936	1.24833	0.946058	0.939523
YER016W	1.02811	0.768438	1.07923	0.959264	1.22264	1.23971	1.11729	0.907519	0.784584	0.846745	1.14076	1.07923	0.986233	1.02101	1.11729	0.946058	1.04972	0.858565
YER018C	1.43396	0.986233	1.10191	0.926588	1.04972	0.707107	1.31951	1.19748	0.913831	0.790041	0.895025	0.835088	0.913831	1.04247	1.19748	0.959264	1.07177	0.926588
YER019W	1.94531	1.04972	0.97942	0.840896	1.07923	1.17283	0.852635	1.07923	0.939523	0.607097	0.993093	0.939523	1.00696	0.952638	1.21419	1.31039	0.907519	0.697372
YER032W	0.578344	0.496546	0.659754	0.840896	1.20581	1.68179	1.44393	1.38511	1.12506	0.812252	0.790041	0.707107	0.993093	1.06437	1.55833	1.30134	1.40444	1.01396
YER042W	0.768438	2	0.812252	0.895025	0.702222	1.27456	1.16473	1.51572	1.24833	0.972655	0.952638	0.852635	0.823591	0.757858	0.768438	1	1.05702	1.14076
YER091C	0.779165	1.61328	1.16473	0.68302	0.496546	1.49485	1.58008	1.67018	1.20581	0.864537	0.946058	0.864537	0.712025	0.692555	0.933033	1.44393	0.895025	1
YER095W	0.673617	1.33793	2.04202	2.54912	1.55833	1.33793	0.757858	0.535887	0.602904	0.721965	1.1487	1.71713	1.21419	0.965936	0.926588	0.913831	0.547147	0.535887
YER111C	0.432269	0.835088	2.56685	2.58471	1.45397	1.13288	0.554785	0.566442	0.594604	1.04972	1.85318	1.71713	1.29235	0.876606	0.926588	0.687771	0.790041	0.721965
YER118C	0.747425	0.812252	0.913831	1.51572	1.20581	1.32869	0.888843	1.02101	0.965936	0.594604	0.933033	1.1487	1.30134	1.17283	1.18099	1.08673	0.852635	0.795536
YER124C	1.89212	1.14076	0.920188	0.423373	0.817902	0.598739	0.619854	0.473029	0.323088	0.473029	1.23971	3.01049	2.56685	1.89212	1.6358	1.49485	1.44393	0.846745
YER145C	0.460094	0.554785	0.486327	0.737135	0.716978	0.926588	0.882703	1.04247	1.14076	1.43396	1.41421	1.34723	1.41421	1.23114	1.30134	1.31951	1.34723	1.43396
YER150W	1.32869	2.77022	3.4822	1.75321	1.02101	0.806642	0.882703	0.732043	0.840896	0.806642	0.840896	0.784584	0.876606	0.716978	0.68302	0.716978	0.876606	0.697372
YER152C	0.876606	0.790041	1.02811	1.01396	1	0.90125	1	0.913831	0.852635	0.840896	1	1.29235	1.30134	1.12506	1.21419	1.10191	1.10191	0.852635
YER170W	0.641713	1	1.39474	1.31951	1.15669	1.23114	0.779165	0.965936	1.02101	0.882703	1.06437	1.08673	1.18921	1.01396	0.823591	1.04247	0.812252	0.907519
YER189W	0.524858	0.882703	1.86607	1.76541	0.864537	1.01396	0.61132	0.795536	0.790041	1.38511	1.89212	2	1.00696	0.888843	0.726986	0.888843	0.721965	0.895025
YER190W	0.721965	0.846745	2.09943	1.65864	1.06437	0.790041	0.594604	0.846745	0.993093	0.993093	0	1.6358	1.09429	0.972655	1.06437	1.21419	0.641713	0.779165
YFL006W	1.27456	0.82932	1.13288	0.846745	0.926588	1.05702	1.01396	1.08673	1.12506	0.946058	1.42405	1.11729	0.858565	0.790041	0.926588	0.907519	1.07923	0.870551
YFL026W	4.56305	2.71321	1.09429	0.646176	0	0.479632	0.524858	0.586417	0.913831	1.19748	1.29235	1.04972	1.02101	0.615572	0.721965	0.646176	1.31039	1.34723
YFL037W	0.726986	0.528509	0.668964	0.876606	1.16473	1.07177	1.61328	1.1487	1.26576	0.952638	0.965936	0.888843	1.07177	0.907519	1.23114	1.23971	1.20581	1.03526
YFL044C	0.895025	1.21419	1.18099	1.23971	0.913831	1.18099	0.790041	0.895025	1.1487	1.25701	1.15669	1.07177	0.959264	0.779165	0.707107	0.926588	0.939523	1.01396
YFL060C	0.823591	1.14076	1.32869	1.47427	1.18099	1.10191	0.926588	0.926588	0.90125	1.10191	0.895025	1.18921	1.05702	0.933033	0.926588	0.864537	0.615572	0.952638
YFL064C	0.482968	1	2.12874	1.82766	0.82932	1.01396	0.582367	0.76313	0.773783	1.27456	1.8025	2.07053	0.858565	0.864537	0.747425	0.926588	0.76313	0.986233
YFR002W	0.790041	0.747425	0.858565	0.972655	0.712025	1.04247	0.823591	1.07177	1.19748	1.48452	1.30134	1.18099	1.02811	0.835088	0.986233	1.22264	0.895025	1.21419
YFR015C	1.03526	1.93187	1.53688	1.16473	0.920188	0.920188	0.840896	0	0.68302	1.02101	0.876606	1.11729	1.01396	0.82932	0.933033	0.82932	1.00696	0.895025
YFR039C	0.737135	0.806642	0.80107	1.13288	1.02101	0.920188	1.34723	1.16473	1.22264	1.07177	0.913831	0.986233	1.07177	0.858565	1.02101	1.02101	1.07177	1.01396
YGL008C	0.646176	0.646176	0.63728	0.659754	0.646176	1	0.986233	1.29235	1.55833	1.76541	1.45397	1.07177	0.823591	0.913831	0.939523	1.54757	1.00696	1.45397
YGL021W	0.486327	0.702222	0.381565	0.486327	0.582367	1.17283	2.04202	1.93187	1.93187	1.31039	0.858565	0.712025	0.655197	0.840896	1.31951	1.55833	2.23457	1.49485
YGL027C	0.835088	0.664343	1.06437	1.02811	1.52626	1.15669	1.37554	0.888843	0	0.795536	1.03526	1.04247	1.10957	0.952638	1.23114	1.01396	1.01396	0.668964
YGL028C	5.46416	0.707107	0.5	0.411796	0.646176	0.381565	0.441352	0.381565	0.441352	0.939523	2.32947	3.53081	3.11666	1.76541	1.72907	1.29235	1.02811	0.707107
YGL032C	11.2356	5.93809	3.27161	1.37554	0.429283	0.535887	0.381565	0.450625	0.528509	0.779165	1.03526	0.986233	1.04247	0.712025	0.712025	0.632878	0.702222	0.846745
YGL038C	0.578344	0.90125	1.48452	1.55833	0.817902	1.09429	0.650671	0.779165	0.784584	1.20581	1.31039	1.6245	1.30134	1.15669	0.97942	0.965936	0.768438	0.840896
YGL055W	2.04202	1.8025	1.54757	0.732043	0.550953	0.239816	0.381565	0.408951	0.590496	1.12506	2.26577	2.17347	2.17347	1.89212	1.56917	0.790041	0.82932	0.82932
YGL060W	0.965936	0.946058	0.920188	1.27456	0.876606	1.24833	0.846745	1.02101	1.01396	0.90125	1.01396	1.24833	1.12506	0.913831	0.858565	1.03526	0.946058	1
YGL061C	0.888843	0.888843	1.38511	1.08673	1.27456	1.17283	0.986233	1	1.08673	0.732043	0	1.04247	1.08673	0.895025	0.846745	1.1487	0.721965	0
YGL089C	1.02811	1	1.14076	1.08673	0.946058	1.06437	0.965936	1.11729	1.01396	0.926588	1	1.01396	0.913831	0.90125	1	1.11729	0.846745	0.972655
YGL090W	0.870551	0.882703	1.04972	1.04247	0.939523	1.08673	0.986233	1.15669	1.07177	1.34723	1.04247	1.22264	1.00696	0.823591	0.80107	0.90125	0.986233	0.946058
YGL093W	0.598739	0.913831	0.965936	1.21419	0.97942	1.01396	1.11729	1.10191	0.82932	0.784584	1.29235	0.817902	1.33793	0.82932	2	1.1487	0.965936	0.757858
YGL101W	0.846745	0.926588	0.659754	0.721965	1.04247	1.14076	1.42405	1.31951	1.02101	0.895025	0.68302	0.768438	1.12506	0.858565	1.40444	1.16473	1.59107	0.986233
YGL116W	0.876606	0.876606	0.712025	0.586417	0.806642	0.655197	0.97942	1.39474	1.90528	1.44393	1.07923	1.12506	0.702222	0.757858	1.05702	0.920188	1.47427	1.67018
YGL125W	0.907519	1.38511	1.04972	0.920188	1.03526	1.03526	1.42405	0.939523	0.895025	0.952638	0.806642	0.920188	1.04972	0.840896	1.12506	1.02811	1.00696	0.876606
YGL162W	1.72907	1.27456	0.779165	0.986233	0.668964	1.08673	0.888843	1.23971	1.07177	1.17283	0.972655	1.00696	0.920188	0.907519	0.712025	0.888843	1.02811	1.09429
YGL163C	0.926588	1.09429	1.32869	1.51572	1.17283	1.23971	1.14076	1.11729	0.68302	0.790041	1.03526	1.17283	1.18921	1.05702	0.926588	0.852635	0.466517	0.876606
YGL184C	0.82932	1.22264	1.01396	0.692555	0.716978	1.56917	2.23457	1.3566	0.876606	1.01396	0.673617	0.817902	0.835088	0.835088	1.03526	1.14076	1.06437	0.952638
YGL185C	1.13288	0.972655	1.10191	1.15669	1.10957	1.04247	0.82932	1.18099	0.972655	0.757858	1.1487	1.18099	1.02811	0.852635	0.97942	1.07177	0.882703	0.779165
YGL195W	1.23114	0.80107	0.920188	0.882703	0.97942	1.08673	0.882703	0.812252	0.920188	1.10191	1.1487	1.26576	0.752623	0.965936	1.45397	1.17283	0.790041	1.13288
YGL200C	0.598739	0.835088	0.959264	1.26576	1.19748	1.43396	1.29235	1.02101	0.90125	1.00696	0.888843	0.939523	1.19748	1.02101	1.08673	0.913831	0.90125	0.882703
YGL201C	0.852635	0.882703	1.08673	1.01396	0.806642	0.939523	0.716978	1.10957	1.27456	0.952638	1.86607	1.21419	0.888843	0.870551	0.972655	1.17283	0.784584	1.04972
YGL209W	1.07923	0.82932	1.04972	1.01396	1.07923	1.07923	1.10957	1.07923	1.01396	0.895025	0.946058	0.926588	0.97942	0.840896	1.07923	0.926588	1.18921	0.959264
YGL212W	0.986233	0.768438	0.888843	1.02101	1.04247	1.05702	1.24833	1.10191	0.993093	1.1487	0.768438	1.00696	1.14076	0.926588	1.02101	0.959264	1.18921	0.888843
YGL216W	0.852635	0.716978	0.726986	0.907519	1.26576	1.09429	1.47427	0.993093	1.04247	0.986233	0.716978	0.907519	1.16473	1.04247	1.14076	1.13288	1.16473	1.00696
YGL225W	0.473029	0.503478	0.895025	1.1487	1.52626	1.29235	1.07177	1.23114	1.13288	0.712025	1.07923	1	1.27456	1.20581	1.37554	1.33793	0.870551	0.737135
YGL255W	0.864537	1.28343	1.27456	0.97942	1.01396	1.06437	1.02811	0.846745	1.07923	0.876606	0.946058	0.852635	1.11729	0.864537	1.15669	1.05702	0.907519	0.946058
YGR014W	0.63728	0.570382	1.18099	1.19748	1.07923	0.972655	0.993093	0.742262	0.757858	0.582367	0.852635	1.36604	1.69349	1.61328	1.50525	1.56917	0.795536	0.939523
YGR035C	1.08673	1.03526	0.624165	0.702222	0.664343	1.27456	1.00696	1.10191	1.75321	1.16473	0.806642	0.870551	0.993093	0.993093	0.920188	1.29235	1.10191	1.17283
YGR041W	0.429283	0	1.04247	1.00696	0.650671	1.13288	0.482968	0.447513	0.558644	1.11729	1.84038	3.01049	1.91853	1.50525	1.17283	1.26576	0	0.933033
YGR042W	0.864537	0	1.07177	1.1487	0.972655	0.933033	0.779165	1.00696	0.946058	0.80107	1.33793	1.47427	1.23971	0.965936	0.972655	1.00696	0.812252	0.920188
YGR044C	1.07177	0	0.920188	0.732043	0.543367	0.673617	0.395021	4.65893	0.469761	0.920188	1.70527	1.85318	1.51572	1.25701	1.04972	1.12506	0.864537	0.768438
YGR055W	0.913831	1.56917	0.678302	0.517632	0.986233	1.36604	2.04202	0.920188	0.920188	0.933033	0.972655	0.870551	0.795536	0.795536	1.25701	1.27456	1.10191	0.965936
YGR065C	0.80107	2.05623	1.22264	0.721965	0.790041	0.920188	0.920188	0.920188	1.30134	1.38511	1.28343	0.939523	0.882703	0.692555	0.80107	0.97942	0.920188	1.1487
YGR086C	0.517632	0.806642	1.06437	1.08673	0.870551	0.757858	0.594604	0.773783	0.846745	1.03526	2.17347	1.87905	1.72907	1.1487	1.19748	1.08673	0.806642	0.895025
YGR092W	1.12506	1.01396	0.97942	0.628507	0.554785	0.68302	0.68302	1.43396	2.05623	1.24833	1.79005	1.12506	0.840896	0.757858	0.920188	1.10957	1.13288	0
YGR099W	0.858565	0	0.90125	0.926588	1.30134	1.08673	1.28343	0.946058	0.965936	0.933033	0.773783	1.08673	1.1487	0.90125	1.03526	1.11729	1.03526	0.870551
YGR108W	0.271684	0.517632	0.429283	0.466517	0.532185	0.959264	1.41421	2.2974	2.15846	1.16473	1.38511	0.986233	0.920188	0.920188	1.33793	1.97247	1.6245	1.71713
YGR109C	0.289172	0	4.37717	3.36359	1.17283	1.10957	0.632878	0.586417	0.602904	0.90125	2.20381	2.65737	1.37554	0.864537	0.586417	0.678302	0.486327	0.668964
YGR113W	0.668964	0.933033	0.732043	0.965936	1.02811	1.32869	1.10191	1.10191	1.02811	1.16473	0.817902	0.870551	1.10191	1.13288	1.05702	1.27456	1.00696	0.946058
YGR124W	1.17283	0.757858	1.21419	0.852635	1.11729	0.840896	1.15669	0.852635	1.08673	0.946058	1.16473	0.993093	1.02101	0.965936	1.23114	0.97942	1.05702	0.790041
YGR138C	1.07177	0.812252	0.68302	0.692555	0.615572	0.624165	1	1.39474	2.23457	1.27456	1.79005	0.852635	0.707107	0.747425	1.00696	1.37554	1.15669	1.23971
YGR140W	1.04972	1.04247	1.06437	0.959264	1.27456	0.882703	1.17283	1.02811	1.27456	0.913831	0.812252	0.882703	0.913831	0.888843	1.36604	0.870551	0.82932	0
YGR143W	1.42405	0.895025	1.07923	0.80107	0.823591	0.732043	1.08673	0.933033	1.23971	1.08673	1.04972	1.02811	1.00696	0.80107	0.864537	0.993093	1.26576	1.16473
YGR146C	1.71713	1.29235	0.939523	1.04972	1.02101	1.18921	1.01396	1.26576	1.18921	0.895025	0.907519	0.702222	0.864537	0.965936	0.907519	0.678302	1.07177	0.784584
YGR151C	0.726986	0.650671	1.6358	2.08493	1.54757	1.10957	0.972655	0.712025	0.673617	0.779165	1.16473	1.3566	1.55833	0.876606	0.959264	0.692555	0.939523	0.757858
YGR152C	0.692555	0.655197	1.69349	1.7411	1.44393	1.23971	0.965936	0.732043	0.702222	0.752623	1.31951	1.42405	1.31039	1.13288	1.00696	0.790041	0.864537	0.594604
YGR153W	0.795536	0	1.12506	1.32869	1.18099	1.24833	0.913831	1.02101	1.06437	1.04247	0.972655	1.08673	1.04247	0.959264	0.784584	0.939523	0.823591	0.864537
YGR176W	0.668964	0.598739	0.784584	0.641713	0.768438	0.926588	1.48452	1.38511	1.45397	1.19748	1.18099	0.926588	1.02811	0.852635	1.01396	1.05702	1.49485	1.26576
YGR177C	0.456916	0	0.716978	0.673617	0.594604	1.10191	1.13288	1.30134	1.49485	1.75321	1.28343	1.05702	0.946058	0.732043	0.946058	1.24833	1.37554	1.17283
YGR188C	0.823591	0	1.13288	1.04972	1.17283	0.959264	0.913831	1.06437	0.920188	0.82932	1.17283	0.779165	1.23971	0.933033	1.28343	1.27456	0.773783	0.913831
YGR189C	0.80107	0.63728	1.82766	2.14355	2.25012	1.3566	1.29235	0.524858	0.366021	0.673617	1.10957	1.89212	1.75321	1.08673	1.10957	0.76313	0.659754	0.435275
YGR219W	1.06437	0.965936	1.21419	1.18921	1.13288	0.806642	1.23114	0.773783	0.986233	1	1.08673	1.08673	1	0.846745	0.952638	0.876606	1.02101	0.933033
YGR221C	0.768438	1.01396	1.37554	1.67018	1.23971	0.913831	0.933033	0.664343	0.757858	0.97942	0.97942	1.60214	1.47427	0.952638	0.858565	0.858565	0.952638	0.697372
YGR234W	1.44393	1.13288	0.939523	0.752623	0.678302	0.628507	0.628507	0.646176	0.852635	0.716978	1.3566	1.27456	1.53688	1.44393	1.56917	1.51572	0.926588	0.959264
YGR238C	0.768438	1.11729	1.21419	1.14076	1.11729	0.939523	0.965936	0.817902	0.732043	0.90125	0.993093	1.49485	1.27456	1.02811	0.965936	0.913831	1.02811	0.864537
YGR240C	1.15669	0.757858	0.907519	0.870551	1.01396	0.888843	1.28343	1.18099	1.12506	0.959264	0.959264	0.972655	0.952638	0.888843	1.09429	1.10191	1.07923	0.952638
YGR259C	0.895025	1	0.795536	0.687771	0.870551	1.05702	1.11729	0.895025	1.16473	1.34723	1.23971	1.04972	1.21419	1.07177	1.04972	1.07177	0.773783	0.972655
YGR260W	1.04247	0.852635	0.823591	0.768438	1.05702	0.97942	1.03526	1	1.26576	0.907519	1.39474	0.939523	1.25701	0.895025	1.1487	1.06437	0.790041	1.01396
YGR276C	1.07177	1.04247	0.852635	1.08673	1.08673	0.993093	0.864537	0.993093	1.20581	0.876606	1.1487	1.04247	1.15669	0.972655	0.920188	1.04972	0.840896	0.907519
YGR279C	1.1487	0.965936	1.18099	1.17283	1.46409	1.31039	1.71713	1.32869	1.76541	1.28343	0.933033	0.524858	0.615572	0.598739	0.806642	0.790041	0.702222	0.817902
YGR284C	1.05702	0.952638	1.30134	1.04972	1.21419	1.03526	1.27456	0.965936	1.23971	0.972655	1.07177	0.858565	0.972655	0.732043	0.870551	0.76313	1.05702	0.840896
YGR296W	0.692555	0.852635	1.97247	2.08493	1.10191	0.737135	0.737135	0.586417	0.882703	1.01396	1.44393	1.64718	1.1487	0.864537	0.907519	0.926588	0.747425	0.895025
YHL026C	0.97942	0.852635	1.18921	0.687771	0.76313	0.773783	0.795536	0.907519	1.71713	1.47427	1.47427	1.07177	0.926588	0.913831	0.76313	1.07923	1.02811	1.21419
YHL028W	0.806642	0	0.90125	0.726986	0.97942	0.852635	0.773783	1.18921	1.12506	1.02811	0	1.05702	0.773783	0.933033	0.870551	1.6245	1.17283	1.65864
YHL040C	0.628507	0.447513	0.747425	0.697372	0.721965	0.632878	0.933033	1.08673	1.51572	1.37554	1.75321	1.29235	1.17283	0.90125	1.17283	0.946058	1.87905	1.41421
YHL049C	0.447513	0.90125	2.02792	1.70527	0.90125	0.952638	0.574349	0.650671	0.852635	1.31039	1.84038	2.02792	1.11729	0.913831	0.846745	0.946058	0.712025	0.926588
YHL050C	0.726986	0.888843	1.6358	1.65864	1.07177	0.858565	0.726986	0.650671	0.888843	1.05702	1.40444	1.71713	1.22264	0.939523	0.82932	1.01396	0.624165	0.952638
YHR005C	1.98619	1.68179	1.03526	0.747425	0.496546	0.757858	0.496546	0.757858	1.07177	1.84038	1.79005	1.53688	1.00696	0.646176	0.558644	0.823591	1.07177	1.56917
YHR006W	1.26576	0.852635	0.97942	0.716978	1.12506	1.06437	1.23971	1.00696	1.00696	0.864537	0.864537	0.840896	0.913831	0.952638	1.04247	1.16473	0.876606	1.48452
YHR022C	1.18921	1.16473	1.16473	0.812252	1.17283	0.702222	1.18921	0.97942	1.1487	1.00696	0.97942	0.858565	1.24833	0.823591	0.882703	0.823591	1.22264	0.895025
YHR023W	0.524858	0.550953	0.726986	0.438303	0.574349	0.835088	1.46409	1.65864	1.98619	1.55833	1.26576	1.10957	0.673617	0.76313	1.36604	1.54757	1.10191	1.77769
YHR029C	0.716978	1.04247	0.864537	0.876606	0.773783	1.15669	0.986233	1.10191	1.18921	1.23971	1	1.02101	0.986233	0.888843	1.06437	1.1487	1.01396	1.10957
YHR030C	2.75108	1.12506	0.90125	0.882703	0.939523	1.07177	1.17283	0.939523	1.04972	0.773783	0.817902	0.773783	0.946058	0.840896	1	1.26576	0.773783	0.920188
YHR061C	0.817902	0.82932	1.02101	1.09429	1.26576	1.20581	1.39474	1.14076	0.747425	0.784584	0.747425	0.952638	1.23114	0.965936	1.20581	1.03526	1.16473	0.747425
YHR067W	1.10191	1.03526	1.3566	1.23114	1.03526	0.939523	1.16473	1.05702	1.02101	0.907519	0.907519	0.926588	1.11729	0.870551	0.812252	0.858565	0.907519	0.920188
YHR086W	0.846745	0.913831	0.90125	0.933033	1.29235	1.19748	1.47427	0	0.926588	0.80107	0.716978	0.946058	1.07177	0.852635	1.27456	1.10957	1.17283	0.888843
YHR092C	1.10957	1.49485	1.31039	0.913831	0.965936	0.747425	1.02101	0.602904	0.913831	1.44393	1.18099	1.03526	1.29235	1.02101	0.913831	0.732043	0.852635	0.926588
YHR094C	1.13288	1.16473	0.888843	0.888843	1.03526	0.952638	0.876606	0.946058	0.933033	0.752623	1.50525	1.10191	1.3566	1.13288	1.07923	0.952638	0.742262	0.852635
YHR098C	1.13288	0.90125	0.846745	0.952638	1.15669	1.25701	1.29235	0.913831	0.986233	0.835088	0.870551	0.939523	1.08673	0.90125	1.28343	1.10957	0.858565	0.870551
YHR106W	1.06437	0.846745	1.07177	0	1.07177	0.907519	1.12506	0.90125	0.888843	0.858565	0.965936	1	1.22264	1.06437	1.25701	1.04972	1.00696	0.823591
YHR108W	0.952638	0.768438	0.920188	0.986233	1.10957	1.02101	1.36604	1.13288	1.04972	0.870551	0.835088	0.846745	1.00696	0.90125	1.18921	1.03526	1.32869	0.895025
YHR110W	0.732043	0.90125	1.44393	1.75321	1.39474	1.23114	1.18921	0.852635	0.628507	0.702222	0.852635	1.12506	1.43396	1.09429	1.14076	0.80107	0.972655	0.578344
YHR123W	0.864537	1.18099	0.933033	1.23971	1.07923	1.11729	0.972655	0.742262	0.888843	1.15669	1.10191	1.03526	1.36604	1.03526	0.986233	0.933033	0.784584	0.812252
YHR127W	0.562529	1.27456	0.840896	1.19748	1.10191	1.23114	0.784584	0.920188	0.888843	1.22264	1.10191	1.26576	1.23971	0.895025	1.11729	1.07923	0.82932	0.840896
YHR135C	0.920188	0.63728	0.742262	0.742262	1.18099	1.06437	1.45397	1.17283	1.20581	1.04972	0.888843	0.907519	0.993093	0.895025	0.986233	1.1487	1.32869	1.04972
YHR137W	0.558644	0.582367	2.23457	0.965936	1.07177	1.16473	1.32869	1.23114	1.11729	1.06437	0.939523	0.812252	0.864537	0.812252	0.972655	0.846745	1.36604	0.972655
YHR143W	2.12874	1.11729	1.11729	0.602904	0.835088	0.517632	0.48971	0.48971	0.373712	0.403321	1.46409	2.36199	2.47942	1.84038	1.98619	1.77769	1.09429	0.659754
YHR146W	0.668964	0.907519	0.486327	0.747425	0.882703	1.54757	1.41421	1.30134	1.28343	1.15669	1.01396	0.895025	0.895025	1.04972	1.10191	1.15669	1.02811	1.08673
YHR149C	0.554785	0.615572	1.75321	1.6245	1.49485	0.965936	0.812252	0.721965	0.846745	0.846745	1.84038	1.51572	1.25701	0.959264	0.993093	1.05702	0.673617	0.712025
YHR151C	0.835088	0.747425	0.972655	0.835088	0.90125	0.757858	0.926588	1.15669	1.55833	1.14076	1.70527	0.895025	0.986233	0.882703	0.939523	1.15669	0.895025	1.18921
YHR153C	0.812252	0	1.50525	1.42405	1.15669	1.07923	1.01396	0.920188	0.795536	0.907519	1.02101	1.18099	1.11729	0.939523	0.768438	0.939523	0.959264	0.784584
YHR159W	0.806642	0.876606	1.55833	1.24833	1.14076	0.926588	1.20581	0.852635	0.757858	0.972655	1.11729	1.16473	0.952638	1.08673	0.933033	0.823591	0.846745	1.04247
YHR205W	1.13288	0.779165	0.768438	0.920188	1.02101	0.952638	1.32869	1.18099	1.03526	1.08673	0.882703	0.920188	0.939523	0.80107	1.04247	1.12506	1.15669	1.12506
YHR218W	0.570382	0.946058	1.87905	1.72907	0.933033	0.965936	0.628507	0.619854	0.870551	1.29235	1.69349	1.94531	1.11729	0.840896	0.835088	0.946058	0.61132	0.972655
YIL009W	0.946058	0.63728	0.864537	0.664343	0.768438	0.598739	0.852635	0.63728	0.959264	1.44393	1.97247	2.07053	1.53688	1.10191	1.00696	0.993093	1.10191	1.08673
YIL011W	0.835088	0.655197	0.773783	0.716978	1	0.817902	1.50525	0.946058	1.3566	1.10191	1.12506	1.04972	1.14076	0.90125	1.20581	0.946058	1.38511	1
YIL026C	0.817902	1.79005	1.06437	1.24833	1.03526	0.946058	0.840896	0.817902	0.926588	0.888843	1.26576	1.12506	1.1487	0.888843	1.07923	1.04972	0.702222	0.80107
YIL050W	0.852635	0.852635	0.773783	1	0.986233	1.23971	1.05702	1.25701	1.23971	0.913831	0.913831	0.888843	1.07923	0.959264	1.00696	1.24833	0.952638	0.952638
YIL056W	1.26576	1.52626	1.05702	0.858565	1.10957	0.959264	1.13288	1.01396	0.926588	0.90125	0.795536	0.773783	0.939523	0.806642	1.14076	0.97942	1.11729	0.959264
YIL066C	0.469761	0	1.76541	2.07053	1.86607	0	0.864537	0.68302	0.624165	0.558644	1.31951	1.86607	1.68179	1.13288	1.17283	0.952638	0.460094	0.632878
YIL072W	0.965936	1.20581	1.24833	1.08673	0.97942	0.965936	1.07177	0.920188	1.24833	1.00696	0.986233	0.82932	0.846745	0	1.04972	1.07177	0.687771	0
YIL076W	1.09429	0.939523	1.12506	1.07177	1.07177	1.16473	0.97942	1.10191	1.10191	0.668964	1.15669	0.882703	1.02101	0.913831	1.06437	1.18921	0.823591	0.812252
YIL094C	0.712025	0.933033	0.578344	0.920188	0.628507	1.10191	0.972655	1.18099	1.17283	1.21419	1.07177	1.02811	1.04247	1.02811	1.19748	1.18921	1.28343	1.17283
YIL104C	1.34723	0.716978	0.888843	0.80107	1.06437	0.558644	0.993093	0.678302	0.907519	0.732043	1.04972	1.25701	1.90528	1.10191	1.50525	1.1487	1.29235	0.888843
YIL106W	0.852635	0	0.632878	0.550953	0.737135	0.840896	1.50525	1.21419	1.6358	1.24833	0.907519	0.840896	0.97942	0.779165	1.02101	1.09429	1.67018	1.3566
YIL114C	1.45397	0	1.1487	1.19748	0.840896	1.11729	0.852635	0.852635	0.959264	0.946058	1.04247	0.959264	1.22264	0.876606	0.946058	0.933033	0.920188	0.933033
YIL117C	5.31474	2.15846	0.972655	0.773783	0.76313	0.76313	1.02101	0.882703	0.76313	0.61132	0.619854	0.712025	0.90125	0.90125	1.23971	0.952638	1.30134	0.852635
YIL119C	1.05702	1.71713	0.678302	0	0.737135	0.650671	0.574349	1.02811	1.04247	1.1487	1.20581	1.16473	1.13288	1.10191	0.920188	1.07177	1.13288	1.23971
YIL121W	1.43396	1.14076	1.55833	0.913831	1.14076	0.882703	0.959264	0.90125	1.09429	0.888843	1.55833	0.870551	0.959264	0.768438	1.00696	1.08673	0.641713	0.721965
YIL122W	1.31951	0	0.939523	0.882703	0	1.31039	0.757858	1.12506	1.19748	1.15669	0.870551	0.986233	1.01396	0.779165	0.632878	0.870551	1.14076	1.36604
YIL123W	0.50698	0.517632	0.50698	0.888843	1.21419	1.28343	1.72907	1.22264	1.37554	0.726986	0.692555	0.768438	1.09429	1.36604	1.49485	1.64718	1.16473	1.12506
YIL129C	0.466517	0.386891	0.408951	1.29235	1.29235	1.53688	2.08493	1.60214	1.23971	0.773783	0.61132	0.590496	0.933033	1.22264	1.43396	1.50525	1.7411	1.07923
YIL131C	0.702222	0.602904	0.726986	0.628507	1.48452	1.69349	1.48452	1.13288	1.20581	0.852635	1.3566	0.539614	0.790041	0.972655	1.6245	1.19748	1.27456	0.846745
YIL132C	0.823591	0.823591	1.07177	1.26576	1.33793	1.26576	1.09429	0.795536	0.846745	0.959264	0.812252	0.972655	1.34723	0.870551	1.09429	0.920188	1.07923	0.907519
YIL135C	1.05702	1.07923	1.04247	0	1.15669	0.882703	1.28343	0.972655	1.02811	0.926588	0.823591	0.846745	1.02101	0.913831	1.02811	1.00696	1.06437	0.959264
YIL138C	0.678302	0.835088	0.882703	0.913831	0.82932	1.28343	1.09429	1.24833	1.23971	0	0.97942	1.03526	0.913831	0.82932	0.939523	1.18099	1.13288	1.24833
YIL140W	0.521233	0.687771	0	2.34567	1.68179	1.24833	0.784584	0.619854	0.659754	0.687771	1.02811	2.2974	1.71713	1.09429	1.12506	0.986233	0.926588	0.562529
YIL141W	0.80107	0	1.56917	2.41162	1.38511	1.18099	0.812252	0.697372	0.594604	0.673617	0.965936	1.61328	1.48452	1.18921	0.986233	0.939523	0.582367	0.607097
YIL144W	0.664343	0.858565	0.846745	1.04972	0.946058	1.59107	1.09429	1.09429	0.946058	1.19748	0.687771	1.06437	0.986233	0.913831	1.16473	1.23114	1.06437	0.946058
YIL158W	0.646176	0.550953	0.632878	0.752623	0.959264	0.926588	1.8025	1.71713	1.75321	1.23114	0.835088	0.888843	0.752623	0.76313	0.993093	1.14076	1.48452	1.39474
YIL162W	0.933033	1.00696	0.913831	0.907519	0.846745	1.12506	1.01396	0.965936	1.23114	1.32869	1.08673	0.986233	0.986233	0.752623	1.01396	1.14076	0.913831	0.993093
YIL167W	1.24833	1.09429	1.31951	0.882703	0.965936	0.913831	0.913831	1.01396	1.00696	1.05702	0.933033	1.03526	1.01396	0.90125	0.768438	1.09429	0.888843	1.09429
YIL168W	1.02101	1.23971	0.907519	0.97942	0.784584	1.25701	0.876606	0.952638	1.07177	1.22264	0.952638	1.23971	0.965936	0.946058	0.619854	1	1.07177	1.1487
YIL177C	0.790041	0.82932	1.68179	1.48452	1.23114	0.768438	0.895025	0.687771	0.823591	0	1.39474	1.58008	1.33793	0.82932	0.895025	0.812252	0.812252	0.882703
YIR010W	0.702222	0.870551	0.716978	0.882703	1.05702	1.16473	1.30134	1.16473	1.11729	0.870551	0.882703	0.870551	1.04247	1.05702	1.31039	1.46409	0.888843	0
YIR017C	0.823591	2.09943	1	0.97942	0.742262	1.54757	1.32869	0	0.870551	1.14076	0.712025	1.14076	0.920188	0.742262	0.779165	1.02101	0.888843	0.97942
YIR036C	1.17283	1.21419	1.32869	1.27456	1.10957	0.952638	0.986233	0.795536	0.926588	0.870551	1.17283	1.01396	1.15669	0.784584	1	0.986233	0.784584	0.747425
YJL015C	0.933033	1.52626	1.59107	2.02792	0.993093	1.15669	0.768438	0.846745	0.747425	1.02811	0.790041	1.04972	0.993093	0.933033	0.864537	0.858565	0.80107	0.812252
YJL018W	0.590496	0.806642	1.1487	1.70527	1.15669	1.23114	0.823591	1	0.835088	0.806642	1.24833	1.23971	1.14076	1.07177	0.972655	1.1487	0.806642	0.784584
YJL019W	0.420448	0.795536	1.07923	1.6358	1.13288	1.33793	0.82932	1.01396	0.742262	1.16473	1.03526	1.45397	1.16473	1.07923	0.965936	1.07177	0.882703	0.888843
YJL044C	1.28343	1.19748	0.946058	0.920188	0.702222	0.742262	0.790041	0.920188	1.27456	1.32869	1.18099	1.02101	1.16473	0.876606	0.933033	0.97942	0.907519	1.14076
YJL051W	0.550953	0.528509	0.650671	0.692555	0.907519	0	1.65864	1.72907	2.25012	1.09429	1.15669	0.712025	0.63728	0.615572	1.07923	1.32869	1.69349	1.50525
YJL060W	0.986233	0	1.45397	1.21419	1.02811	1.03526	1.41421	1	1.43396	0.864537	0.737135	0.747425	0.939523	0.678302	1.01396	0.806642	1.15669	0.939523
YJL067W	1.16473	1.30134	1.49485	1.20581	1.29235	0.946058	0.82932	1.07177	0.946058	0.752623	1.15669	0.888843	0.895025	0.864537	0.846745	1.10957	0.806642	0.790041
YJL072C	0.812252	0	1.18099	1.56917	0.965936	1.25701	0.858565	0.965936	0.876606	0.972655	0.965936	1.17283	1.04972	0.986233	0.812252	0.972655	0.907519	0.920188
YJL073W	1.02811	0.913831	1.79005	2.04202	1.24833	1.04972	0.933033	0.784584	0.752623	0.888843	0.920188	1.23971	1.06437	0.913831	0.846745	0.806642	0.712025	0.846745
YJL074C	0.632878	0.50698	1.46409	2.21914	1.95884	1.08673	0.952638	0.615572	0.624165	0.858565	1.15669	1.64718	1.6358	0.939523	0.876606	0.773783	0.784584	0.920188
YJL078C	0.972655	0.870551	0.742262	0.590496	0.668964	0.870551	0.692555	0.562529	0.590496	0.972655	1.41421	2.53151	2.31338	1.38511	1.6358	1.33793	0	0.817902
YJL079C	0.624165	0.812252	1.87905	1.85318	1.98619	1.91853	1.52626	1.07177	1.41421	1.04972	1.23114	0.673617	0.607097	0.615572	0.624165	0.578344	0.852635	0.646176
YJL091C	0.655197	0.933033	1.02101	1.51572	1.34723	1.16473	1.06437	0.817902	0.907519	0.732043	0.986233	1.10191	1.42405	1.02101	1.07923	1.07923	0.702222	0.907519
YJL092W	0.444421	0.624165	0.624165	1.02101	1.25701	1.41421	1.09429	1.07177	0.965936	1.03526	0.864537	1.24833	1.10957	1.05702	1.30134	1.60214	1.00696	1.02101
YJL099W	1.01396	1.07177	0.888843	0.90125	1.04247	1.16473	1.20581	1.27456	1.02101	0.959264	0.732043	0.82932	0.90125	0.858565	0.97942	0.993093	1.37554	1
YJL115W	0.737135	1.29235	1.41421	2.49666	1.37554	1.13288	0.673617	0.692555	0.888843	0.959264	1.17283	1.37554	1.18099	0.858565	0.737135	0.840896	0.692555	0.68302
YJL118W	0.742262	0.721965	0.882703	1.19748	1.32869	1.24833	1.51572	1.02101	1	0.773783	0.784584	0.882703	1.24833	1.06437	1.32869	0.959264	1.02101	0.732043
YJL119C	0.852635	0.870551	0.757858	1.1487	1.08673	1.20581	1.17283	1.17283	1.26576	0.895025	1.00696	0.90125	1.10957	0.870551	0.993093	1.11729	0.882703	0.870551
YJL134W	0.747425	0	0.806642	1.07923	0.97942	1.28343	1.13288	1.00696	1.07923	1.18099	0.933033	0.846745	1.02101	0.882703	1.17283	1.18099	0.933033	0.907519
YJL137C	0.697372	0	0.882703	0.946058	0.959264	1.23971	1.30134	1.37554	1.17283	0.895025	0.773783	0.752623	1.02811	0.926588	1.15669	1.26576	1.03526	0.913831
YJL157C	4.34694	1.09429	0.554785	0.376312	0.632878	0.510506	0.632878	0.602904	0.840896	1.8025	2.25012	1.44393	1.06437	1.00696	0.82932	0.97942	1.17283	1.6245
YJL158C	0.264255	0.200267	0.547147	0.80107	1.3566	1.14076	2.18859	1.55833	1.72907	0.993093	0.939523	0.840896	1.3566	1.17283	1.64718	1.29235	1.84038	0.972655
YJL159W	1.61328	1.64718	1.84038	1.24833	0.602904	0.34151	0.386891	0.420448	1.02101	1.69349	2.78949	2.12874	1.65864	0.907519	0.795536	0.63728	0.578344	1.07923
YJL173C	0.678302	0.678302	0.972655	1.26576	1.49485	1.23971	1.43396	1.10191	0.852635	0.721965	0.926588	0.913831	1.31951	0.907519	1.33793	0.864537	1.26576	0.664343
YJL181W	0.784584	0.972655	1.56917	1.26576	1.11729	0.895025	0.972655	0.835088	0.752623	0.946058	1.21419	1.37554	1.28343	0.846745	0.907519	0.933033	0.907519	0.80107
YJL187C	0.539614	0.664343	1.00696	1.47427	1.3566	0.959264	0.907519	0.876606	0.757858	0.624165	1.21419	1.56917	1.54757	1.19748	1.26576	1.1487	0	0.737135
YJL194W	0.346277	0.920188	1.46409	0	0.668964	0.858565	1.11729	0.939523	0.895025	2.02792	1.84038	1.37554	1.07177	0.76313	0.773783	0.846745	1.04972	1.38511
YJL195C	0.381565	0.90125	1.38511	0.876606	0.920188	0.864537	1.11729	1.02811	0.82932	1.6245	1.77769	1.37554	1.03526	0.726986	0.795536	0.913831	1.18921	1.22264
YJL196C	0.373712	0.496546	1.18921	0.812252	1.1487	0.716978	1.19748	0.773783	1.06437	1.08673	1.55833	1.43396	1.87905	1.04972	1.31039	0.852635	1.25701	1.02101
YJL201W	0.659754	0.692555	1.30134	1.29235	1.26576	1.1487	1.27456	0.939523	0.864537	0.817902	0.913831	1.01396	1.19748	0.939523	1.20581	1.01396	1.09429	0.768438
YJL217W	0.707107	0.823591	0.870551	0.993093	0.946058	0.986233	0.646176	0.757858	0.747425	0.726986	1.61328	1.33793	1.6358	1.3566	1.64718	1.33793	1.04972	0.726986
YJL225C	0.702222	0.692555	1.87905	1.56917	1.04247	0.779165	0.895025	0.586417	0.895025	1.18099	1.49485	1.70527	1.26576	0.779165	0.882703	0.882703	0.817902	0.97942
YJR001W	0.888843	0.768438	1.15669	1.12506	1.31039	1.17283	1.52626	1.03526	0.920188	0.817902	0.846745	0.779165	0.939523	0.876606	1.25701	1.02101	1.21419	0.726986
YJR003C	0.882703	0.582367	0.687771	0.619854	1.12506	1.07177	1.23971	1.29235	1.25701	1.17283	1.19748	0.858565	0.965936	0.926588	1.1487	0.97942	1.34723	1.17283
YJR004C	1.41421	0.852635	1.28343	0.876606	1.21419	0.959264	1.10957	0.852635	1.04247	1.09429	0.888843	0.959264	1.10957	0.82932	0.986233	0.959264	0.779165	1
YJR006W	0.716978	0.870551	1.16473	1.45397	1.09429	1.30134	0.870551	0.939523	0.790041	1.10191	1	1.22264	1.3566	0.939523	1	1.02101	0.752623	0.773783
YJR010W	1.03526	0.812252	1.00696	0.790041	0.876606	1.17283	1.71713	1.58008	1.6358	0.732043	1.24833	0.68302	0.757858	0.668964	1.09429	1.37554	0.846745	0.806642
YJR030C	0.823591	0.784584	1.76541	1.49485	1.14076	1.01396	0.702222	0.858565	0.757858	0.858565	2.09943	1.07923	1.04972	0	1.07177	1.09429	0.659754	0.692555
YJR043C	0.876606	0.790041	1.29235	1.29235	1.32869	0.920188	1.05702	0.952638	0.952638	0.965936	0.986233	1.10957	1.23114	0.757858	0.952638	0.80107	1.10957	0.876606
YJR048W	0.737135	0.858565	0.882703	1.1487	1.33793	1.31039	1.3566	0.965936	0.882703	0.946058	0.946058	0.870551	1.19748	0.858565	1.12506	0.846745	1.41421	0.712025
YJR054W	1.38511	0.959264	0.933033	1.59107	1.23114	1.22264	0.888843	0.840896	0.707107	0.697372	0.920188	1.16473	1.18099	1.02811	1.05702	1.05702	0.742262	0.840896
YJR092W	0.598739	0.716978	0.466517	0.562529	0.702222	1.06437	1.54757	1.53688	1.68179	1.40444	1.01396	0.920188	0.655197	0.858565	1.08673	1.58008	1.59107	1.46409
YJR110W	0.852635	0.913831	0.90125	0.702222	0.876606	1.26576	1.07177	0.986233	1.12506	1.48452	0.972655	1.02101	0.986233	0.82932	0.972655	1.1487	0.939523	1.21419
YJR137C	0.882703	0.779165	0.876606	0.882703	0.952638	1.09429	1.38511	1.18099	1.25701	0.846745	1.23971	0.952638	0.852635	0.882703	1.24833	1.32869	0.779165	0.90125
YJR148W	0.752623	0.852635	1.17283	1.05702	1.31039	1.23114	1.43396	1.07177	1.26576	1.04972	1.17283	0.907519	1.02101	0.574349	0.946058	0.76313	1.07177	0.80107
YJR154W	1.33793	1.52626	1.18099	1.31951	1.02811	1.30134	0.913831	0.732043	0.876606	1.12506	0.888843	0.858565	1.24833	0	0.721965	1.02811	0.768438	0.650671
YKL001C	1.00696	1.00696	1.12506	0.907519	0.972655	1.23114	2.25012	1.58008	1.20581	0.779165	1.14076	0.835088	0.939523	0.476319	1.04972	0.668964	1.04972	0.790041
YKL004W	0.933033	0.479632	0.628507	0.566442	1.02101	0.946058	1.89212	0.993093	1.45397	0.993093	1.04972	0.795536	1.17283	0.858565	1.27456	1.10957	1.51572	1.32869
YKL008C	0.812252	0.687771	0.840896	0.790041	0	1.51572	1.51572	0.913831	0.840896	0.687771	0.876606	1.04247	1.51572	1.22264	1.54757	1.1487	1.18099	0.624165
YKL035W	0.63728	1.59107	1.29235	1.36604	1.18099	1.04247	1.06437	0.946058	0.993093	0.82932	0.773783	0.76313	0.959264	0.852635	1.16473	1.23114	0.823591	0.959264
YKL042W	0.795536	0.82932	1.18099	1.13288	1.23114	0.920188	0.737135	1.14076	0.76313	0.655197	1.93187	1.18099	1.14076	0.870551	1.21419	1.28343	0.673617	0
YKL043W	1.03526	4.82323	1.23971	0.972655	0.82932	0.876606	0.707107	0.550953	0.673617	1.02101	0.895025	1.04972	1.00696	0.907519	1.11729	1.02101	0.907519	0.959264
YKL044W	1.1487	2.82843	1.18921	1.02811	0.870551	0.882703	0.806642	0.846745	0.757858	0.97942	0.882703	1.02811	1.06437	0.97942	0.939523	0.965936	0.795536	0.952638
YKL045W	0.574349	1.00696	1.81504	1.79005	1.42405	1.10191	0.757858	0.641713	0.574349	1.32869	1.84038	1.68179	1.37554	0.82932	0.933033	0.852635	0.747425	0.432269
YKL048C	0.986233	0.624165	0.888843	0.864537	1.30134	1.30134	1.24833	0.907519	0.972655	0.959264	1.27456	0.823591	0.920188	0.920188	1.14076	1.22264	1.11729	0.846745
YKL052C	1.00696	0.712025	1.02101	0.806642	1.70527	1.45397	1.3566	0.933033	1.05702	0.972655	1.04972	0.712025	0.840896	1.02811	1.04972	0.933033	1.25701	0.650671
YKL065C	1.13288	1.67018	1.34723	1.33793	0.817902	1.18099	1.04247	1	0.959264	1.11729	0.858565	0.835088	0.835088	0.628507	0.939523	0.920188	0.986233	0.852635
YKL066W	0.920188	1.02811	1.40444	1.91853	1.86607	1.42405	1.48452	0.817902	0.732043	0.586417	0.82932	0.864537	1.31951	0.920188	1.07923	0.687771	0.80107	0.543367
YKL067W	0.668964	1.10957	1.31039	1.94531	1.6245	1.82766	1.16473	0.876606	0.716978	0.773783	0.773783	0.939523	1.23114	0.870551	1.07177	0.812252	0.80107	0.574349
YKL069W	0.817902	0.952638	0.757858	0.90125	0.986233	1.3566	1.32869	1.18099	1.26576	1.12506	0.840896	0.82932	0.888843	0.732043	1.09429	1.15669	0.986233	1.10957
YKL089W	0.784584	0.920188	1.10191	1.38511	0.986233	1.24833	0.895025	0.939523	0.82932	1.15669	1.02101	1.13288	1.03526	0.965936	0.870551	1.16473	0.852635	0.920188
YKL096W	0.466517	1.19748	1.18099	0.835088	1.02101	1.6245	3.03143	1.64718	0.90125	2.65737	0.238159	0.228458	0.582367	0.732043	1.76541	1.41421	1.85318	0.852635
YKL096W-A	0.920188	0.664343	0.80107	0.742262	1.13288	0.752623	1.51572	0.97942	1.11729	0.779165	0.742262	0.632878	1.20581	0.933033	1.94531	1.13288	1.89212	1.13288
YKL101W	0.823591	0.742262	0.986233	1.30134	1.7411	0.986233	1.12506	0.895025	0.668964	0.742262	0.858565	1.44393	1.61328	1.05702	1.03526	0.90125	0.926588	0.823591
YKL103C	1.31039	0.907519	1.21419	1.09429	1.14076	0.97942	1.02101	0.737135	0.664343	0.747425	0.97942	1.10191	1.27456	0.946058	1.27456	0.993093	1.14076	0.795536
YKL104C	2.32947	1.79005	1.7411	1.10957	0.895025	0.668964	0.823591	0.888843	0.933033	1.05702	0.939523	1.12506	0.823591	0.628507	0.668964	0.790041	1.06437	0.920188
YKL108W	0.80107	0.926588	1.28343	1.46409	1.10957	1.08673	0.773783	0.726986	0.852635	1.36604	1.33793	1.36604	1.30134	0.790041	0.876606	0.90125	0.678302	0.913831
YKL116C	0.895025	0.972655	1	0.986233	0.757858	0.933033	0.784584	0.757858	0.876606	1.70527	1.70527	1.39474	1.26576	0.852635	0.716978	1.04247	0.784584	1.22264
YKL127W	1.67018	1.17283	1.37554	1.28343	1.43396	1.03526	1.29235	1.07923	0.773783	0.673617	0.732043	0.795536	1.01396	0.790041	1.09429	0.82932	0.952638	0.673617
YKL130C	0.895025	0.795536	0.768438	0.779165	0.50698	1.13288	1.31039	1.13288	1.43396	1.47427	1	0.926588	1.06437	0.846745	0.952638	1.11729	1.11729	1.31039
YKL151C	1.07923	1.20581	1.46409	1.39474	1.18099	0.858565	1.18099	0.817902	0.986233	0.835088	0.864537	0.846745	0.952638	0.726986	0.952638	0.888843	1.43396	0.76313
YKL163W	1.14076	2.31338	1.58008	0.965936	0.554785	0.30566	0.351111	0.351111	0.655197	2.04202	4.53154	2.69447	1.89212	1.02101	0.920188	0.673617	0.582367	1.03526
YKL164C	0.726986	1.8025	0.97942	0.726986	0.307786	0.441352	0.211686	0.346277	0.5	3.01049	5.77572	4.08405	2.54912	1.10957	1.07177	0.692555	1.01396	1.42405
YKL165C	0.757858	0.673617	1.21419	1.3566	1.6358	1.17283	0.97942	0.747425	0.823591	0.812252	1.3566	1.10191	1.29235	1.04247	1.14076	1.01396	0.673617	0.812252
YKL172W	1.09429	0.486327	0.550953	0.846745	0.959264	1.07177	1.24833	1.26576	1.23114	1.18099	0.972655	1.09429	1.17283	0.972655	0.97942	1.10191	0.993093	1.31951
YKL177W	1.11729	0.972655	1.19748	1.03526	1.14076	1.26576	1.23114	1.00696	0.90125	0.913831	0.80107	0.858565	0.993093	0.82932	0.852635	0.986233	1.04247	1.02101
YKL182W	1.60214	0.986233	1.09429	0.817902	0.817902	0.687771	0.752623	0.61132	0.721965	0.784584	1.06437	1.44393	1.39474	1.32869	1.42405	1.42405	0.876606	0.939523
YKL183W	0.768438	0.90125	0.768438	0.946058	1.07923	1.36604	1.11729	1.26576	1.23971	0.993093	1.22264	0.835088	0.779165	0.926588	1.04247	1.23114	0.97942	0.835088
YKL185W	1.1487	0.655197	1.09429	0.554785	0.503478	0.45376	0.353553	0.45376	1.07923	4.25748	4.53154	2.31338	1.38511	1.06437	0.773783	0.823591	0.707107	1.86607
YKL209C	1.55833	1.04972	1.10191	0.726986	1.1487	0.558644	0.543367	0.76313	1.14076	1.31951	2.80889	1.18099	0.864537	0.76313	1.07177	1.08673	0.80107	0.933033
YKR010C	0.712025	0.721965	0.895025	1.11729	1.24833	1.24833	1.1487	0.920188	0.993093	0.784584	0.806642	0.97942	1.25701	1.12506	1.22264	1.24833	0.920188	0.97942
YKR012C	1.38511	1.10957	1.61328	2.56685	1.67018	1.31951	0.76313	0.550953	0.432269	0.309927	0.641713	1.45397	1.97247	1.53688	1.52626	0.933033	0.632878	0.5
YKR013W	1.37554	0.817902	2.08493	1.97247	1.86607	1.19748	0.852635	0.411796	0.368567	0.363493	0.687771	1.77769	2.04202	1.93187	1.76541	0.80107	0.697372	0.426317
YKR021W	0.870551	0.946058	1.01396	0.835088	0.907519	0.858565	1.17283	1.18099	1.20581	1.25701	0.933033	0.97942	0.882703	0.97942	0.882703	1.02811	1.15669	1.02811
YKR037C	0.952638	0.692555	0.926588	1.04247	1.07923	0.972655	1.14076	0	1.11729	1.02101	0.926588	1.07923	1.07923	0.882703	1.09429	1.07177	1.11729	0.926588
YKR039W	0.959264	2.53151	1.17283	0.870551	0.972655	0.952638	1.12506	0	1.01396	0.806642	0.562529	0.972655	0.920188	0.959264	0	1.04247	1.15669	0.817902
YKR041W	0.757858	0.972655	0.895025	0.823591	1.18921	0.933033	1.27456	1.26576	1.04972	1.10957	0.784584	0.959264	0.895025	0.895025	1.02101	1.10191	1.24833	1.03526
YKR042W	2.37841	1.59107	1.55833	1.23114	1.31039	0.812252	1.32869	0.933033	1.33793	1.19748	1.00696	0.586417	0.63728	0.476319	0.742262	0.586417	0.993093	0.82932
YKR046C	1.12506	0.939523	1.00696	0.876606	1.07177	0.876606	1.47427	1.10191	1.11729	1	0.939523	0.852635	1.09429	0.784584	1.1487	0.972655	0.82932	0.972655
YKR069W	0.986233	1.18099	0.864537	0.641713	1.08673	1.10191	1.69349	1.06437	1.08673	1.06437	0.907519	0.876606	0.946058	0.795536	1.01396	1.08673	0.986233	0.946058
YKR077W	0.716978	1.47427	2.56685	1.56917	0.907519	1.02811	0.668964	0.678302	0.594604	1.36604	1.6358	1.46409	1.01396	0	0.524858	0.952638	0.76313	0.737135
YKR079C	0.933033	1.04972	0.590496	0.90125	0.864537	0.876606	1.08673	1.08673	1.22264	1.34723	1.18099	1.18099	1.04247	0.993093	0.806642	1.04972	0.864537	1.22264
YKR090W	0.712025	0.687771	0.952638	1.39474	1.23971	1.04247	1.13288	0.882703	0.790041	0.952638	1.08673	1.3566	1.23971	0.952638	1.21419	0.882703	1.08673	0.779165
YKR091W	2.39496	1.37554	1.42405	0	1.02101	0.972655	1.03526	0.742262	0.726986	0.858565	0.888843	0.907519	1.01396	0.858565	0.993093	0.823591	0.939523	0.82932
YLL002W	0.615572	0.888843	1.54757	1.55833	1.09429	0	0.952638	0.812252	0.926588	0.852635	1.23114	1.42405	1.21419	0.952638	1.07177	0.920188	0.768438	0.747425
YLL012W	0.757858	0.641713	1.24833	1.31039	1.20581	1.53688	1.60214	0.926588	0.913831	0.747425	0.757858	0.870551	1.17283	0.870551	1.26576	1.04972	0.986233	0.747425
YLL022C	0.632878	0	1.23971	1.48452	1.31039	1.15669	0.986233	0.946058	0.82932	0.702222	1.04972	1.33793	1.31039	1.08673	1.02811	1	0.721965	0.702222
YLL028W	2	2.08493	1.95884	0.876606	1.00696	1.00696	1.16473	0.926588	1.42405	1.09429	0.965936	0.562529	0.547147	0.496546	0.707107	0.664343	1.18921	1.00696
YLL032C	1.10957	0.50698	0.659754	0.574349	0.920188	1.20581	1.53688	1.38511	1.40444	1.03526	0.895025	0.678302	0.823591	1.16473	1.31039	1.20581	1.3566	1.09429
YLL061W	1.07923	1.07923	0.946058	0.582367	0.895025	1.18921	2.53151	1.18921	1.23114	0.959264	0.933033	0.835088	0.895025	0.562529	1.04972	0.895025	1.32869	0.846745
YLL062C	0.920188	0.895025	1.18099	0.882703	1.03526	1.26576	1.46409	1.27456	1.02101	0.939523	1.11729	0.82932	0.742262	0.757858	0.965936	0.959264	1.14076	0.907519
YLL066C	0.747425	0.80107	1.50525	1.45397	1.30134	0.959264	0.602904	0.939523	0.952638	0.90125	2.54912	1.23971	0.920188	0.888843	1.12506	1.18099	0.624165	0.578344
YLL067C	0.590496	0.939523	1.60214	1.6245	0.933033	0.972655	0.817902	0.692555	0.870551	1.27456	0	1.68179	1.04247	0.952638	1.01396	1.10957	0.784584	0.82932
YLR032W	0.946058	0	1.07923	1.02101	1.15669	0.840896	1.02101	0.933033	0.895025	0.97942	1.20581	1.23114	1.12506	0.986233	0.907519	1.03526	0.952638	0.795536
YLR034C	0.933033	0.870551	1.10957	0.742262	0.817902	0.933033	1.40444	1.1487	1.38511	1.17283	0.895025	0.864537	0.812252	0.926588	1.12506	0.858565	1.25701	1.05702
YLR040C	1.44393	1.03526	0.946058	0.768438	1.03526	1.04972	1.13288	1.07923	0.913831	1.33793	0.768438	0.90125	1.03526	0.840896	0.986233	1	1.04972	0.913831
YLR041W	1.46409	1.06437	0.939523	0.882703	1.13288	1.04972	1.13288	1.43396	0.939523	1.00696	0.80107	0.882703	1.23971	0.840896	0.870551	0.895025	0.80107	0.939523
YLR045C	0.450625	0	0.655197	1.07923	1.07177	1.24833	1.37554	1.04972	0.913831	0.846745	0.779165	1.09429	1.03526	1.1487	1.39474	1.54757	0.946058	1.03526
YLR049C	0.510506	0	1.29235	1.55833	1.08673	0.812252	0.550953	0.550953	0.550953	1.68179	2.67586	2.15846	1.59107	1.00696	0.97942	0.757858	0.619854	0.907519
YLR050C	0.757858	1.10191	1.23114	1.38511	1.47427	1.50525	1.10191	0.882703	0.846745	0.835088	0.747425	0.993093	1.14076	0.939523	0.97942	1.02811	0.757858	0.757858
YLR056W	0.514057	0.392292	0.547147	0.678302	1.31039	1.22264	2.14355	1.16473	1.42405	1.07923	1.04247	0.913831	1.18099	0.946058	1.43396	1.10957	1.44393	0.895025
YLR057W	0	0.939523	0.90125	0.933033	1.04247	0.742262	1.23971	1.19748	1.23114	1.19748	1.04247	0.920188	0.852635	0.752623	0.952638	1	1.10957	1.14076
YLR058C	0.664343	1.41421	1.50525	1.01396	0.90125	0.615572	1.16473	0.993093	1.30134	1.01396	0.97942	0.757858	0.692555	0.673617	0.965936	1.15669	1.64718	1.27456
YLR079W	0.632878	1.07177	0.673617	0.864537	0.732043	0.747425	0.586417	0.692555	0.721965	1.75321	2.65737	2.01391	1.60214	1.15669	0.972655	0.939523	0.823591	1.20581
YLR084C	0.926588	0.864537	0.952638	0.852635	0.888843	0.876606	1.16473	1.05702	1.19748	1.12506	1.03526	1.18921	0.895025	0.920188	0.939523	1.10191	1.00696	1.13288
YLR095C	0.846745	0.913831	0.972655	1.06437	0.895025	1.00696	0	0.972655	1.09429	0.895025	1.16473	0.972655	0.939523	1.06437	1.09429	1.22264	0.959264	0.993093
YLR098C	0.757858	0.779165	0.659754	0.707107	0.673617	1.04247	1.19748	1.3566	1.56917	1.71713	1.07923	1.09429	0.888843	0.732043	0.864537	1.10191	1.19748	1.32869
YLR099C	1.6358	0.870551	0.76313	0.773783	0.870551	1.04247	1.15669	1.02101	1.09429	0.784584	1.15669	1.00696	1.12506	0.913831	1.12506	1.21419	0.870551	0.933033
YLR100W	0.846745	0.965936	0.747425	0.888843	0.757858	1.01396	1.11729	0.952638	1.40444	1.24833	1.19748	1.05702	1.11729	0.721965	1.00696	1.07177	0.913831	1.27456
YLR103C	0.646176	0.876606	1.87905	1.68179	1.40444	1.05702	0.817902	0.795536	0.726986	0.795536	1.32869	1.51572	1.26576	0.907519	0.846745	0.907519	0.737135	0.773783
YLR121C	1.23114	1.24833	1.29235	1.32869	0.939523	1.30134	0.779165	0.933033	0.779165	0.732043	1.11729	1.29235	0.939523	1.02101	0.895025	0.939523	0.864537	0.732043
YLR131C	0.343885	0.907519	0.482968	0.447513	0.619854	1.05702	1.52626	1.69349	1.68179	1.3566	0.846745	0.812252	1.69349	0.858565	1.12506	1.29235	1.90528	1.36604
YLR135W	1.07923	0.888843	1.1487	1.17283	1.32869	1.21419	1.10957	0.920188	0.835088	0.913831	0.926588	0.972655	0.870551	0.870551	0.920188	0.972655	1.13288	0.895025
YLR142W	0.817902	1.01396	1.32869	1.04972	1.36604	1.10957	1.3566	1.36604	1.26576	1.16473	0.835088	0.895025	0.913831	0.726986	0.687771	0.882703	0.726986	0.939523
YLR151C	0.913831	0.993093	1.21419	1.29235	1.12506	0.993093	1	1.25701	0.913831	0.737135	0	0.972655	0.97942	0.913831	1.10191	1.1487	0.779165	0.858565
YLR154C	1.08673	0.823591	1.14076	1.20581	1.37554	1.06437	1.16473	0.939523	0.920188	0.959264	0.907519	1.02811	1.18099	0.790041	1.06437	0.790041	1.04972	0.742262
YLR169W	0.952638	1.27456	0.939523	0.812252	0.895025	0.97942	1.41421	1.10957	1.16473	0.882703	0.907519	0.882703	0.870551	0.773783	1.02811	1.02101	1.04247	1.29235
YLR180W	1.26576	1.02101	0.907519	0.668964	0.817902	0.870551	1.91853	1.3566	1.40444	1.02811	0.926588	0.768438	0.870551	0.632878	0.965936	0.986233	1.26576	1
YLR183C	0.307786	0.363493	1.90528	2.17347	1.87905	1.07923	1	0.602904	0.535887	0.726986	1.8025	1.90528	1.94531	1.10191	1.21419	0.888843	0.907519	0.624165
YLR190W	0.417544	0.779165	0.582367	0.721965	0.486327	1.02101	1.41421	1.70527	2.28153	2.08493	1.25701	0.972655	0.63728	0.582367	0.812252	1.41421	1.42405	1.72907
YLR194C	2.15846	1.18099	0.517632	0.570382	0.598739	0.76313	0.747425	0.543367	0.870551	2.36199	2.88786	1.95884	1.26576	0.926588	0.655197	0.913831	0.858565	1.02101
YLR209C	1.18099	0.864537	1	0.926588	1.25701	0.972655	1.40444	1.05702	1.04972	0.80107	0.768438	0.742262	1.13288	0.840896	1.09429	1.03526	1.31039	0.864537
YLR210W	1.03526	1.00696	0.82932	1.17283	1.28343	1.30134	1.28343	0.97942	0.926588	0.939523	0.747425	0.946058	0.907519	1.16473	1.12506	1.07923	0.578344	1.02811
YLR212C	0.532185	0.907519	0.846745	1.50525	1	1.1487	0.913831	0.823591	1.15669	1.15669	1.07923	1.6245	1.1487	0.80107	1.09429	0.939523	0.926588	0.907519
YLR225C	1.60214	1.01396	0.965936	0.76313	1.01396	0.920188	1.53688	1.02811	1.08673	0.965936	0.806642	0.773783	0.920188	0.795536	1.08673	1.03526	1.09429	0.952638
YLR231C	0.946058	0.907519	1.05702	0.80107	1.10191	0.920188	1.21419	1.04972	0.993093	0.993093	1.02101	1.05702	1.08673	0.80107	1.05702	0.972655	1.18921	0.946058
YLR233C	0.920188	0.823591	1.15669	1.22264	1.23971	0.952638	1.10957	1.04972	0.812252	0.864537	0.972655	1.11729	1.06437	0.757858	1.10957	1.00696	1.07177	0.913831
YLR234W	0.784584	0.840896	1.1487	1.09429	1.22264	0.876606	1.10957	0.90125	1.04972	1.05702	1.05702	1.36604	1.04972	0.926588	0.823591	0.864537	1.03526	0.965936
YLR235C	0.716978	0.870551	1.08673	1.70527	1.59107	1.07177	0.97942	0.913831	0.895025	0.812252	1.05702	1.07177	1.14076	0.882703	0.946058	0.812252	0.97942	0.895025
YLR236C	0.535887	0.692555	0.895025	1.7411	1.31039	1.43396	1.05702	0.858565	0.920188	1.20581	0.870551	1.52626	1.26576	0.965936	0.812252	0.920188	0.76313	1.01396
YLR254C	1.14076	1.05702	0.965936	0.602904	0.926588	0.864537	0.939523	1.03526	1.23971	1.32869	0.90125	1.11729	0.939523	0.864537	1.03526	0.913831	1.08673	1.31039
YLR273C	1.02811	1.36604	1.87905	1.37554	1.1487	0.817902	0.692555	0.702222	0.852635	0.870551	1.65864	1.3566	0.986233	0.641713	0.757858	0.628507	1	1.18921
YLR274W	1.24833	1.27456	1.7411	0	0.732043	0.558644	0.586417	0.650671	1.18099	1.64718	1.93187	1.43396	0.959264	0.732043	0.61132	0.716978	0.895025	1.52626
YLR286C	2.26577	1.89212	1.41421	0.888843	0.444421	0.371131	0.334482	0.222211	0.222211	0.297302	1.04247	2.63902	3.68075	2.47942	2.86791	1.93187	1.48452	1.11729
YLR288C	1.06437	1.36604	1.15669	0.524858	0	1.18921	1.10191	1.26576	0	1.03526	0.659754	1.04972	1.15669	1.04972	0.835088	1.10191	0.986233	0.846745
YLR297W	1.72907	0.986233	1.04247	0.913831	1.1487	1.18921	0.90125	1.1487	1.17283	1.02101	0.920188	0.82932	0.864537	0.933033	0.773783	0.882703	0.895025	0.965936
YLR300W	0.965936	0.469761	0.510506	0.650671	1.27456	1.33793	1.93187	0.779165	0.574349	0.650671	1.44393	1.48452	1.8025	1.29235	1.61328	1.22264	1	0.702222
YLR302C	0	1.12506	1.49485	1.00696	1.02811	1.06437	1.38511	1.60214	1.13288	1.00696	0.876606	0.870551	0.90125	0.737135	0.697372	0.779165	0.852635	0.907519
YLR303W	1.11729	0.870551	1.18099	0.946058	1.08673	1.71713	2.01391	1.51572	1.47427	1.05702	0.907519	0.673617	0.702222	0.539614	0.840896	0.726986	0.986233	0.747425
YLR313C	0.692555	0	1.87905	1.33793	1.42405	1.08673	0.986233	1.04972	0.870551	0.840896	1.30134	0	1.19748	0.752623	0.90125	1.00696	0.702222	0.664343
YLR326W	0.790041	0.952638	1.32869	1.38511	1.49485	1.08673	1.36604	0.895025	0.835088	0.858565	0.721965	0.952638	1.16473	0.790041	1.12506	0.952638	0.926588	0.812252
YLR342W	0.846745	0.742262	0.993093	1.27456	1.53688	1.10957	1.30134	0.664343	0.90125	0.578344	0.742262	0.933033	0.965936	1.25701	1.31039	1.75321	1.16473	0.742262
YLR343W	0.946058	0.707107	1.12506	1.34723	1.89212	1.12506	0.835088	0.846745	0.752623	0.590496	1.05702	0.882703	1.20581	1.1487	1.50525	1.23114	0.752623	0.812252
YLR347C	1.03526	0.687771	0.784584	1.1487	0.972655	0.80107	0.926588	0.876606	1.02101	1.34723	1.28343	1.17283	1.04972	1.07177	0.876606	1.08673	0.90125	1.22264
YLR353W	0.742262	0	0.870551	1.07923	0.882703	0.752623	1.18099	1.03526	1.05702	1.31951	1.08673	0.959264	0.926588	0.835088	0.972655	1.21419	1.10191	1.19748
YLR372W	0.812252	0.646176	0.888843	1.01396	1.64718	1.14076	1.55833	0.864537	0.939523	0.823591	0.888843	1.05702	1.29235	1.10191	1.33793	0.823591	1.00696	0.712025
YLR373C	0.659754	0.806642	0.920188	0.933033	1.39474	1	1.24833	1.04247	1.23971	0.895025	0.852635	0.840896	1.07177	0.97942	1.36604	1.05702	1.03526	0.965936
YLR380W	0.876606	0.864537	0.80107	1.06437	1.15669	1.26576	1.11729	0.840896	1.02101	1.09429	0.757858	1.10957	1.17283	0	0.959264	1.21419	0.946058	0.926588
YLR383W	0.632878	0	1.32869	1.85318	0.716978	1.26576	1.05702	0.90125	0.707107	0.812252	1.03526	1.14076	1.14076	1.01396	1.07923	0	0.933033	0.939523
YLR413W	1.32869	0.852635	0.368567	0.267943	0.469761	0.586417	0.920188	0.993093	1.65864	1.42405	1.76541	1.3566	1.68179	1.22264	1.22264	1.22264	1.20581	1.68179
YLR437C	0.757858	0.779165	0.742262	1.04247	1.04972	1.04972	1.43396	1.04247	1.1487	1.02101	1.02101	0.812252	0.965936	1.02101	1.18099	1.36604	0.972655	0.888843
YLR438W	0.334482	0.566442	0.646176	0.737135	0.939523	1.39474	2.28153	1.76541	2.17347	1.77769	1.37554	1.08673	0.926588	0.607097	0.76313	1.03526	0.876606	0.926588
YLR452C	5.31474	2.75108	0.726986	0.63728	0.532185	0.846745	0.586417	0.63728	0.624165	1.01396	0.846745	1.18099	1.06437	1.01396	0.882703	0.907519	1.07923	1.49485
YLR455W	0.959264	0.852635	0.673617	1.03526	1	1.49485	1.40444	1.17283	0.946058	0.697372	0.673617	0.840896	1.03526	1.17283	1.22264	1.41421	1.07177	0.852635
YLR457C	1.07177	1.03526	1.49485	1.42405	1.16473	1.10191	0.972655	0.993093	0.920188	0.76313	0.952638	1.23971	0.952638	0.858565	0.752623	0.952638	0.846745	0.82932
YLR458W	1.01396	1.08673	1.14076	1.27456	0.702222	1.13288	0.907519	1.14076	0.82932	1.16473	0.659754	1.30134	0.972655	0	0	0.946058	1.04247	0.946058
YLR462W	0.554785	1.02101	1.79005	1.91853	0.840896	0.90125	0.712025	0.702222	0.823591	1.14076	1.6245	2.01391	1.19748	0.852635	0.790041	0.852635	0.712025	0.907519
YLR463C	0.598739	0.812252	2.65737	1.85318	0.959264	0.846745	0.655197	0.737135	0.846745	1.02101	1.85318	1.91853	1.05702	0.895025	0.876606	0.913831	0.570382	0.817902
YLR464W	0.61132	0.817902	2.37841	1.8025	0.986233	0.870551	0.752623	0.712025	0.817902	0.986233	1.7411	1.81504	1.11729	0.835088	0.864537	0.806642	0.817902	0.747425
YLR466W	0.747425	0.939523	2.01391	1.19748	1.20581	0.747425	0.907519	0.607097	0.80107	1.19748	1.32869	1.81504	1.25701	0.907519	0.757858	0.812252	0.80107	0.907519
YLR467W	0.692555	0.752623	2.09943	1.64718	1.17283	0.840896	0.835088	0.641713	0.76313	1.16473	1.68179	1.6358	1.20581	0.840896	0.926588	0.76313	0.840896	0.712025
YML012W	0.76313	0.82932	0.952638	1.36604	1.18921	1.22264	1.42405	0.90125	1	0.876606	0.888843	0.888843	1.26576	0.852635	1.28343	0.933033	0.876606	0.82932
YML020W	0.790041	0.726986	1.55833	1.39474	1.08673	1.32869	0.817902	0.920188	0.779165	0.817902	1.33793	0.952638	1.04247	0.846745	1.02101	0.82932	1.04972	1.16473
YML027W	0.303549	0.632878	3.31728	2.44528	1.42405	1.21419	1.17283	0.68302	0.510506	0.716978	1.48452	1.84038	1.41421	0.993093	1.07923	0.795536	0.737135	0.521233
YML033W	0.726986	0.655197	0.532185	0.562529	0.965936	0.939523	1.75321	1.77769	1.72907	1.17283	1.02101	0.678302	0.697372	0.80107	1.19748	1.31039	1.72907	1.17283
YML034W	0.732043	0.721965	0.566442	0.510506	0.823591	0.90125	1.6358	1.53688	1.69349	1.27456	0.933033	0.790041	0.864537	0.80107	1.08673	1.30134	1.55833	1.43396
YML050W	1.01396	0.895025	1.16473	0.972655	1.32869	1	1	1.11729	1.04247	0.920188	0	0.972655	0.946058	0.907519	0.907519	1.17283	0.888843	0.864537
YML058W	0.742262	0.566442	0.939523	0.732043	0.876606	1.02101	2.28153	2.14355	1.97247	0.965936	0.823591	0.381565	0.503478	0.650671	1.60214	1.31039	2.11404	0.913831
YML060W	0.933033	0.632878	1.19748	1.41421	1.45397	0.993093	1.12506	0.737135	0.806642	0.939523	1.08673	1.29235	1.18921	1.10957	0.972655	0.888843	0.913831	0.747425
YML061C	1.01396	0.716978	1.11729	1.45397	1.45397	0.97942	1.10191	0.817902	0.795536	0.920188	0.933033	1.02811	1.24833	0.888843	0.933033	0.946058	0.933033	1.01396
YML064C	0.939523	0.590496	1.01396	0.840896	1.15669	0.840896	1.28343	1.30134	1.38511	0.946058	0.946058	0.752623	0.959264	0.82932	1.16473	1.07177	1.48452	0.946058
YML065W	0.752623	0.655197	0.598739	0.707107	1.18099	1.03526	1.41421	1.18099	1.22264	1.23114	0.852635	0.913831	0.946058	0.913831	1.31039	1.15669	1.31039	1.16473
YML066C	1.16473	1.3566	1.13288	1.23114	1.13288	0.835088	1.06437	0.913831	1	0.80107	0.933033	0.858565	1.08673	0.959264	0.858565	1.03526	1.18921	0.702222
YML072C	0.80107	0.80107	0.858565	0.920188	0.97942	1.12506	1.07923	1.16473	1.18921	1.09429	1.07923	0.870551	0.692555	0.870551	1.10191	1.43396	1.07923	1.12506
YML100W	0.514057	3.5801	2.07053	1.36604	0.82932	0.747425	0.646176	0.566442	0.712025	1.10191	0.882703	1.39474	1.19748	0.895025	1.06437	0	0.959264	0.812252
YML102W	0.655197	0.933033	1.15669	1.30134	1.04972	1.03526	0.933033	0.747425	0.895025	1.20581	1.09429	1.30134	1.22264	0.986233	0.82932	0.959264	0.959264	1.01396
YML109W	0	0.726986	1.02811	1.02101	1.29235	0.986233	1.28343	0.926588	0.946058	0.986233	1.00696	1.02811	1.05702	0.858565	1.08673	1.02101	1.02811	0.858565
YML110C	1.23114	1.25701	1.39474	1.10957	1.16473	0.870551	1.23114	0.712025	1.02811	1.02811	1.03526	1.03526	1.04972	0.790041	1	0.721965	0.907519	0.757858
YML116W	0.926588	1.64718	1.10957	0.650671	0.895025	0.926588	1.22264	1.15669	1.04972	1.00696	0.82932	0.882703	0.864537	0.926588	1.10957	1.02811	1.00696	1.07177
YML117W	1.41421	1.1487	1	0.806642	1.05702	0.946058	1.14076	0.920188	0.76313	0.933033	0.888843	0.933033	0.946058	1.09429	1.23114	1.19748	1.04972	0.773783
YML119W	0.659754	0.535887	0.673617	0.411796	0.933033	0.858565	1.43396	1.70527	2.31338	1.49485	1.12506	0.846745	0.959264	0.697372	0.757858	1.13288	1.77769	1.53688
YML120C	0.952638	1.56917	1.02101	0.779165	0.907519	1.00696	1.02101	0.76313	1.17283	1.13288	0.97942	1.18921	0.965936	0.993093	0.852635	0.946058	0.97942	1.00696
YML123C	0.678302	0.655197	0.752623	0.726986	1.08673	0.972655	1.56917	1.20581	1.58008	1.11729	1.25701	0.972655	1.07923	0.952638	0.986233	0.939523	0.986233	1.02101
YML125C	1.11729	1.02101	0.846745	0.846745	1.10191	1.23971	1.58008	1.18921	1.53688	1.15669	0.742262	0.668964	0.773783	0.773783	0.952638	1	0.952638	0.986233
YMR001C	0.503478	0.438303	0.397768	0.332171	0.598739	1.03526	2.01391	1.77769	2.32947	1.6245	1.11729	0.864537	0.692555	0.864537	1.24833	1.6245	2.15846	1.6245
YMR002W	0.752623	0.646176	0.876606	0.888843	1.02101	1.14076	1.75321	1.44393	1.38511	0.993093	1.06437	0.773783	0.920188	0.687771	1.17283	0.946058	1.34723	0.840896
YMR003W	0.823591	0.993093	0.779165	0.895025	0.952638	1.44393	1.40444	1.15669	1.02811	0.939523	0.768438	0.907519	0.939523	0.926588	1.06437	1.02101	1.19748	1.02811
YMR011W	1.11729	1.85318	2.25012	1.6245	1.11729	1.03526	0.852635	0.550953	0.664343	0.933033	2.05623	1.84038	1.51572	0.840896	0.795536	0.426317	0.503478	0.486327
YMR015C	1.19748	0.716978	0.63728	0.812252	0.926588	1.10191	1.34723	1.10191	1.17283	1.04247	1.19748	0.913831	1.07923	0.835088	1.20581	1.05702	0.959264	1.00696
YMR031C	0.687771	1.42405	1.54757	0.965936	0.63728	0.521233	0.864537	1.23114	1.44393	1.44393	1.3566	1.09429	0.697372	0.673617	0.721965	0.939523	1.31951	1.47427
YMR032W	0.870551	0.521233	0.547147	0.547147	0.659754	0.707107	1.36604	1.6358	2.42839	1.65864	1.20581	0.959264	0.747425	0.959264	0.707107	1.21419	1.52626	1.6245
YMR055C	0.920188	2.14355	0.876606	0.594604	1.04972	0.959264	1.36604	0.946058	0.946058	1.00696	0.907519	0.90125	1.02811	0.959264	0.907519	0.993093	1.01396	1.06437
YMR058W	0.747425	0.381565	0.438303	0.476319	0.707107	0.752623	1.16473	0.952638	1.37554	1.32869	1.64718	1.37554	1.24833	0.986233	1.61328	1.41421	1.84038	1.32869
YMR078C	0.514057	0.697372	1.30134	1.56917	1.24833	1.14076	1.03526	0.913831	0.806642	0.737135	1.26576	1.48452	1.30134	1.03526	1.22264	1.18921	0.594604	0.784584
YMR144W	0.429283	0	1.21419	1.14076	1.20581	1.12506	1.37554	1.01396	0.946058	0.870551	0.920188	1.00696	1.10957	0.784584	1.19748	1.07923	1.14076	0.90125
YMR145C	1.20581	0.806642	0.823591	0.707107	1.1487	0.952638	1.29235	1.07923	1.17283	1.31951	1.12506	0.882703	0.82932	0.76313	1.08673	0.926588	1.18921	0.993093
YMR163C	1.14076	0	0.882703	0.846745	1.01396	1.14076	1.28343	1.07923	0.97942	1.03526	0.790041	0.812252	0.939523	0	1.12506	0.926588	1.11729	1.01396
YMR179W	0.406126	1.04972	1.97247	2.17347	1.09429	1.14076	0.668964	0.646176	0.535887	1.06437	1.45397	2.71321	1.33793	1.02811	0.757858	0.721965	0.920188	0.655197
YMR183C	0.732043	0.882703	0.732043	0.817902	0.806642	1.26576	1.22264	1.38511	1.22264	1.07177	0.668964	0.882703	0.882703	1.05702	1	1.19748	1.37554	1.23971
YMR189W	0.864537	1.30134	1.38511	1.10957	0.840896	0.870551	1.05702	1.06437	1.21419	1.04247	0.895025	0.80107	0.692555	0.668964	1.04247	0.926588	1.40444	1.23114
YMR198W	4.50023	0.933033	0.558644	0.615572	0.972655	1.22264	1.19748	0.946058	0.972655	0.952638	0.632878	0.697372	0.888843	1.08673	1.12506	1.05702	1.19748	0.907519
YMR199W	0.339151	0.524858	2.44528	0	1.91853	1.39474	1.04972	0.687771	0.463294	0.586417	1.58008	2.20381	1.98619	1.23114	1.27456	0.986233	0.752623	0.543367
YMR202W	0.895025	0.779165	0.852635	0.90125	0.840896	1.07923	1.3566	1.27456	1.34723	0.913831	1.12506	0.840896	1.05702	0.80107	1.16473	0.952638	1.17283	0.913831
YMR215W	0.368567	0.320856	0.400535	0.558644	1.53688	1.61328	2.78949	1.54757	1.39474	0.817902	0.574349	0.607097	1.10191	1.19748	2.02792	1.7411	1.76541	1.07177
YMR238W	1.30134	1.03526	1.22264	1.23114	1.1487	1.04247	1.22264	0.993093	0.986233	0.707107	0.864537	0.876606	0.965936	0.846745	1.03526	1.06437	0.876606	0.795536
YMR246W	1.44393	0.795536	0.632878	0.486327	0.574349	0.678302	0.870551	0.882703	1	1.20581	1.45397	1.52626	1.51572	1.24833	1.29235	0.959264	1.26576	1.18921
YMR253C	0	1.16473	0.920188	0.972655	0.737135	1.10957	0.939523	1.11729	1.23114	1.36604	0.959264	1.13288	0.846745	0.692555	0.817902	0.907519	1.14076	1.22264
YMR278W	1.05702	1.29235	1.24833	1.02811	1.07923	1.12506	1.12506	1.1487	0.888843	0.986233	0.817902	0.939523	0.876606	0.823591	0.959264	0.907519	0.926588	0.926588
YNL003C	1.17283	1.10191	1.07177	0.90125	0.97942	1.02811	1.37554	1.06437	1.00696	0.907519	0.806642	0.835088	0.97942	0.712025	1.22264	0.907519	1.25701	0.90125
YNL015W	0.61132	1.03526	0.920188	1.55833	0.986233	1.34723	0.806642	0.602904	0.678302	0.757858	0.965936	1.28343	1.54757	1.27456	1.45397	1.10191	1.00696	0.852635
YNL030W	0.210224	0.255253	0.29937	1.19748	2.39496	2.63902	1.93187	1.16473	0.90125	0.510506	0.598739	0.946058	2.20381	1.94531	2.63902	1.46409	1.07923	0.795536
YNL031C	0.30566	0.392292	0.363493	1.07923	1.91853	2.56685	1.65864	0.959264	0.840896	0.61132	0.524858	1	1.86607	2.17347	2.09943	1.22264	1.18099	0.82932
YNL037C	0.864537	0.858565	0.737135	1.16473	1.67018	2.28153	1.93187	1.42405	1.34723	1.05702	0.768438	0.726986	0.737135	0.742262	0.926588	0.742262	0.721965	0.692555
YNL043C	0.888843	0.846745	1.06437	0.812252	1.22264	0.993093	1.61328	0.97942	1.06437	0.858565	0.80107	0.823591	1.03526	0	1.28343	0.920188	1.18099	0.920188
YNL056W	1.17283	1.11729	0.993093	0.986233	0.939523	0.986233	1.09429	1.15669	1.24833	0.876606	0.986233	0.852635	1.01396	0.790041	0.920188	0.907519	1.10191	0.986233
YNL057W	0.646176	0.673617	0.742262	0.444421	0.619854	0.659754	1.19748	1.38511	2.20381	1.87905	1.31951	1.06437	1.04972	0.913831	0.726986	1.11729	1.17283	1.94531
YNL058C	0.646176	0.712025	0.45376	0.285191	0.532185	0.594604	1.28343	2.08493	2.88786	1.93187	1.45397	1.06437	0.933033	0.517632	0.840896	1.18099	2	2.39496
YNL078W	1.08673	1.15669	0.514057	0.463294	0.659754	0.602904	0.532185	0.641713	0.532185	1.86607	2.94854	2.2974	1.85318	1.17283	1.17283	0.959264	1.11729	1.33793
YNL082W	0.655197	0.933033	1.58008	1.95884	1.15669	0.888843	0.768438	0.737135	0.664343	0.852635	1.52626	1.60214	1.32869	0.795536	0.784584	1.33793	0.768438	0.768438
YNL102W	0.594604	4.02782	1.04247	1.81504	1.41421	0.812252	0.784584	0.795536	0.858565	0.586417	1.10957	1.51572	1.50525	0.972655	1.04972	0.632878	0.566442	0.659754
YNL111C	0.97942	0.76313	0.933033	0.882703	1.02101	1.22264	1.60214	1.07177	1.3566	1.07177	1.1487	0.779165	1.28343	0.747425	0.795536	0.90125	0.913831	0.933033
YNL126W	0.524858	0.570382	0.858565	1.17283	1.52626	1.32869	1.37554	1.21419	0.795536	0.632878	0.678302	0.846745	1.31039	1.42405	1.49485	1.8025	0.846745	0.806642
YNL134C	1.02101	1.72907	2.14355	1.84038	1.27456	1.22264	0.864537	0.907519	0.864537	0.812252	0.97942	1	0.946058	0.946058	0.852635	0.846745	0.371131	0.702222
YNL145W	4.16986	2.56685	1.50525	0.574349	0.590496	0.287175	0.48971	0.406126	1.08673	1.82766	2.25012	1.26576	1.3566	0.590496	0.779165	0.50698	1.25701	1.40444
YNL160W	0.406126	0.959264	1.51572	1.41421	1.15669	0.852635	0.532185	0.673617	1.72907	1.15669	2.17347	1.22264	1.11729	0.68302	0.876606	0.790041	1.08673	1.11729
YNL165W	1.00696	0.876606	1.33793	1.30134	1.30134	1.07177	1.15669	0.835088	0.80107	0.721965	0.895025	1.03526	1.26576	0.907519	1.07177	0.80107	1.10191	0.835088
YNL169C	0.82932	0.933033	1.28343	1.08673	1.23971	0.876606	1.10191	0.790041	0.907519	0.895025	0.993093	1.00696	1.23971	0.920188	1.1487	0.895025	1.21419	0.852635
YNL171C	0.926588	0.888843	1.01396	0.876606	1.04972	0.933033	1.19748	0.993093	1.07923	1.07923	0.926588	0.946058	0.972655	0.790041	1.07923	0.972655	1.47427	0.959264
YNL172W	0.655197	0.823591	0.882703	0.952638	0.864537	1.37554	1.00696	1.21419	1.16473	1.02101	1.31039	0.870551	0.840896	0.742262	1.19748	1.12506	1.11729	1.19748
YNL173C	0.882703	1.68179	1.06437	0.920188	0.933033	0.972655	0.742262	0.752623	0.907519	1.10191	1.04972	1.23971	1.16473	1.87905	0.61132	0.870551	0.882703	1.02101
YNL176C	0.926588	0.870551	0.80107	0.835088	1.21419	1.23114	1.06437	1.14076	1.18921	0.721965	1.21419	0.752623	0.90125	0.993093	1.51572	1.30134	0.993093	0.742262
YNL181W	0.737135	0.888843	1.10957	1.37554	1.09429	1.21419	0.97942	0.840896	0.965936	0.965936	1.08673	1.28343	1.07177	0.993093	0.876606	0.817902	1.06437	0.864537
YNL197C	0.582367	0.712025	0.607097	1.10957	1.09429	1.54757	1.29235	1.07177	0.90125	1.04247	0.742262	1.08673	1.05702	1.26576	1.17283	1.04247	1.17283	1.04247
YNL208W	2.25012	1.85318	2.12874	2.23457	1.44393	1.44393	1.6358	0.952638	0.946058	0.63728	0.707107	0.692555	0.742262	0.517632	0.692555	0.646176	0.594604	0.517632
YNL216W	0.646176	0.773783	0.726986	0.784584	1.24833	1.02811	1.28343	1.02811	0.993093	0.986233	0.986233	0.870551	1.00696	0.90125	1.22264	1.21419	1.08673	1.67018
YNL225C	0.757858	0	0.97942	1.47427	0.993093	1.12506	0.90125	0.946058	0.926588	1.14076	1.03526	1.65864	1.19748	0.768438	0.678302	1.10191	0.784584	0.972655
YNL231C	0.590496	0.965936	1.13288	1.48452	1.22264	1.19748	1.02101	0.913831	0.926588	1.02811	0.946058	1.23971	1.15669	1.07177	0.90125	0.817902	0.812252	0.913831
YNL233W	0.773783	0.752623	1.7411	1.87905	1.18921	0.97942	0.870551	0.795536	0.697372	1.00696	1.05702	1.55833	1.16473	0.882703	0.742262	0.732043	0.773783	1.27456
YNL262W	1.79005	0.697372	1.39474	1.49485	1.82766	1.17283	0.876606	0.63728	0.737135	0.707107	1.01396	1.24833	1.34723	1.05702	1.02811	0.678302	0.795536	0.607097
YNL263C	0.768438	0.747425	1.28343	1.02811	1.44393	0.907519	1.24833	0.768438	0.852635	0.888843	0.97942	1.04972	1.41421	0.864537	1.13288	0.784584	0.993093	1.24833
YNL273W	0.806642	0.913831	1.02811	1.41421	1.18921	0.913831	0.870551	0	0.721965	1.19748	1.19748	1.34723	1.27456	1	0.747425	0.926588	0.870551	0.926588
YNL283C	1.25701	0.752623	0.82932	1	1.51572	1.32869	1.59107	0.907519	0.68302	0.598739	0.624165	0.907519	1.36604	1.13288	1.32869	0.895025	1.02101	1.01396
YNL289W	1.02811	1.53688	1.3566	1.09429	1.13288	0.952638	1.06437	0.795536	1.07177	0.90125	0.972655	0.870551	1.02101	0.757858	1.07177	0.68302	1.20581	0.846745
YNL304W	0.721965	0.959264	1.33793	1.31039	1.1487	0.972655	1.00696	0.959264	0.959264	0	1.07923	1.23971	1.00696	1.03526	1.04972	0.986233	0.668964	0.823591
YNL309W	0.692555	0.972655	1.51572	1.42405	1.1487	0.993093	0.993093	0.817902	0.773783	1.02811	1.13288	1.23971	1.1487	0.864537	0.888843	0.864537	0.864537	0
YNL326C	1.06437	0.784584	1.17283	0.959264	1.37554	0.907519	1.14076	0.747425	0.812252	0.933033	1.32869	1.17283	1.37554	0.986233	0.933033	0.986233	0.773783	0.888843
YNL328C	0.668964	0.747425	0.907519	2.2974	1.18921	1.02811	0.870551	1.00696	0.795536	1.00696	1.16473	1.24833	0.920188	0.965936	0.920188	1.21419	0.858565	0.907519
YNL339C	0.598739	0.823591	2.01391	1.82766	1.30134	1.04247	0.697372	0.68302	0.790041	1.02811	1.84038	1.41421	1.27456	0.726986	1.01396	0.790041	0.823591	0.664343
YNR009W	0.447513	0.400535	1.02101	1.31951	1.43396	1.89212	1.32869	1.17283	0.926588	0.543367	0	1.08673	1.21419	1.09429	1.68179	1.31951	0.926588	0.659754
YNR044W	21.7057	8.39773	3.4822	0.646176	0.61132	0.423373	0.566442	0.392292	0.417544	0.503478	0.716978	0.920188	0.840896	0	0.692555	0.697372	0.768438	0.97942
YNR050C	0.707107	0.870551	0.716978	0.817902	0.76313	0.870551	0.959264	0.784584	1.03526	1.07923	1.10191	1.23971	1.24833	1.11729	1.33793	1.1487	1.23971	1.34723
YNR066C	1.31039	1.31951	0.721965	0.972655	0.737135	1.30134	1.15669	1.15669	0.965936	0.907519	0.846745	1.04247	1	0.858565	0.768438	0.895025	1.34723	1.03526
YNR067C	0.521233	0.479632	0.392292	0.30566	0.392292	0.392292	0.30566	0.435275	0.30566	2.82843	6.6807	5.42642	3.73213	1.86607	1.95884	1.56917	1.17283	2.08493
YOL007C	0.456916	0.517632	2.20381	2.04202	2.09943	0	0.986233	0.543367	0.444421	0.752623	0.986233	1.84038	2.12874	1.61328	1.02101	0.939523	0.692555	0.602904
YOL011W	0.895025	0.773783	1.97247	1.24833	1.00696	0.784584	1.10957	0.692555	0.952638	1.1487	1.23114	1.24833	1.01396	0.870551	0.913831	0.757858	0.858565	1.08673
YOL016C	3.13834	1.55833	2.08493	1.04972	1.22264	1	0.858565	0.846745	0.926588	0.852635	0.737135	0.946058	0.790041	0.806642	0.737135	0.624165	0.784584	0.817902
YOL017W	0.615572	0.920188	2.25012	1.90528	1.31039	0.784584	0.876606	0.742262	0.607097	1.09429	1.11729	1.50525	1.18921	0.876606	0.712025	0.806642	0.752623	1.22264
YOL019W	0.702222	1.11729	0.784584	1.1487	1.23114	1.10957	0.993093	0.664343	0.784584	1.21419	1.37554	1.46409	1.46409	1.07923	1.01396	0.784584	0.726986	0.895025
YOL030W	0.876606	0.80107	0.773783	0.806642	0.840896	1.21419	1.69349	1.61328	1.44393	0.817902	0.895025	0.566442	0.76313	0.806642	1.26576	1.15669	1.50525	0.993093
YOL034W	0.82932	0.707107	1.06437	1.25701	1.19748	1.39474	1.14076	0.876606	0.840896	0.82932	1.07923	1.02811	1.00696	0.817902	1.00696	0.840896	1.00696	1.40444
YOL058W	0.716978	1.54757	1.87905	1.47427	1.20581	0.913831	1.03526	0.768438	0.80107	0.716978	0.939523	0.757858	0.920188	0.895025	1.16473	0.852635	1.07923	1.02811
YOL069W	0.82932	0.840896	0.926588	0.864537	1.04972	1.24833	1.28343	1.42405	1.30134	0.840896	0.939523	0.752623	0.864537	0.90125	1.07177	1.14076	1.02811	0.986233
YOL070C	0.692555	1.20581	0.619854	0.586417	0.607097	1.02101	1.18099	1.44393	1.52626	1.18099	1.15669	1.31951	0.920188	0.779165	0.946058	1.08673	1.20581	1.28343
YOL088C	0.795536	0.926588	1.04247	1.08673	1.29235	1.10957	1.42405	1.07177	1.08673	0.864537	0.702222	0.716978	0.972655	0.702222	1.24833	0.946058	1.32869	1.08673
YOL090W	0.655197	0.632878	1.47427	1.89212	2.08493	1.06437	1.00696	0.602904	0.594604	0.712025	1.03526	1.6245	1.6245	0.913831	1.06437	0.852635	0.76313	0.864537
YOL094C	1.04247	0.90125	1	1.14076	0.90125	1.16473	1.02811	1.07923	1.06437	0.812252	0.752623	1.1487	1.21419	0	0.965936	0	1.11729	0.823591
YOL101C	1.34723	0.90125	0.806642	0.712025	1.23114	0.790041	0.933033	0.823591	1.11729	0.823591	1.68179	1.11729	1.39474	0.933033	0.732043	1.02811	0.870551	1.30134
YOL112W	0.846745	0.864537	0.90125	0.946058	0.97942	0	1.45397	0.986233	1.03526	0.823591	0.702222	0.864537	1.04247	0.846745	1.30134	1.18099	1.22264	1.33793
YOL114C	0.864537	0.790041	0.90125	0.840896	0.946058	1.1487	1.16473	0.933033	1.05702	1.02811	0.768438	1.02811	1.05702	0.790041	1.10191	1.07923	1.19748	1.60214
YOL119C	0.882703	0.959264	1.09429	1.07923	0.913831	0.882703	1.25701	1.07923	1.25701	1.00696	1.07177	0.858565	0.933033	0	0.933033	0.895025	0.993093	1.02101
YOL150C	0.678302	1.60214	1.38511	1.3566	1.01396	1.18921	1.07923	0.840896	0.876606	0.959264	0.747425	0.876606	0.933033	0.895025	0.972655	0.972655	1.03526	1
YOL158C	0.726986	0.678302	0.692555	0.482968	0.646176	0.61132	1.16473	0.993093	1.68179	1.77769	1.84038	1.50525	1.13288	0.68302	1.07177	1.08673	1.32869	1.32869
YOR018W	1.3566	1.1487	1.19748	0.90125	0.907519	0.835088	0.972655	0.907519	0.933033	1.10957	1.06437	0.993093	0.907519	0.712025	0.97942	0.959264	1.01396	1.30134
YOR023C	1.00696	0.823591	0.870551	0.913831	0.993093	0.926588	1.23114	1.07177	1.20581	0.993093	1.14076	1.01396	1.00696	0.812252	1.02811	1.08673	1.03526	0.959264
YOR025W	0.373712	2.75108	0.539614	0.528509	0.692555	0.870551	1.50525	1.46409	1.76541	1.05702	1.03526	0.812252	0.757858	0.659754	1.05702	1.46409	1.58008	1.31951
YOR033C	0.812252	0.790041	1.37554	1.50525	1.09429	0.933033	0.913831	0.823591	0.870551	0.82932	1.25701	1.33793	1.18921	0.920188	0.972655	1.03526	0.870551	0.840896
YOR049C	1.06437	0.97942	0.926588	0.795536	1.19748	0.870551	1.06437	0.97942	1.10191	0.986233	1.02811	1	0.986233	1	1.01396	0.986233	1.11729	0.965936
YOR058C	0.607097	1.34723	1.07923	1.39474	0.913831	0.80107	1	0.986233	2.14355	0.895025	1.15669	0.835088	0.926588	0.692555	1.45397	0.784584	0.835088	0.986233
YOR066W	0.993093	1.13288	1.31039	0.784584	0.655197	0.757858	0.528509	0.773783	1.22264	2.56685	2.14355	1.40444	0.913831	0.707107	0.668964	0.590496	1.04247	1.68179
YOR073W	0.687771	0.779165	0.882703	0	1.12506	1.41421	1.32869	1.23971	0.965936	0.707107	0.840896	0.939523	1.04247	0.939523	1.37554	1.31951	0.959264	0.876606
YOR075W	1.11729	0.933033	1.24833	1.34723	1.27456	1.24833	1.09429	1.08673	0.876606	0.726986	1.09429	0.926588	0.858565	0.82932	0.97942	1.02101	0.779165	0.852635
YOR084W	0.790041	0.602904	1.04247	1.18099	1.48452	1.10957	1.25701	0.858565	0.870551	0.779165	0.882703	0.97942	1.27456	0.939523	1.08673	0.97942	1.08673	1.16473
YOR105W	1.14076	0.806642	1.24833	0.920188	1.05702	1.04247	0.986233	1.23114	1.30134	0.806642	0.732043	0.768438	0.90125	0	1.19748	1.20581	1.04972	0.888843
YOR114W	0.757858	0.882703	1.10957	1.41421	1.19748	1.1487	0.993093	0.965936	0.726986	0.790041	0.82932	1.07923	1.09429	0.840896	1.05702	0.90125	1.1487	1.41421
YOR115C	1.01396	0.90125	1.13288	1.23971	1.39474	0.812252	1	0.965936	0.986233	0.90125	0.80107	0.952638	1.12506	0.835088	1.18099	0.852635	0.97942	1.14076
YOR127W	1.14076	1.22264	1.04972	1.39474	0.823591	0.757858	0.959264	0.90125	1.16473	1.11729	1.25701	1.08673	1.03526	0.779165	0.913831	0.90125	0.882703	0.864537
YOR144C	0.712025	1.00696	1.31039	1.50525	0	1.06437	1.04247	0.747425	0.895025	1.01396	1.04972	1.52626	1.09429	1.04972	0.757858	0.993093	0.846745	0.80107
YOR152C	0.972655	1.14076	0.97942	0.864537	1.12506	1.47427	1.50525	1.40444	1.1487	0.933033	0.574349	0.61132	0.895025	0.835088	0.97942	0.895025	1.28343	0.959264
YOR153W	0.90125	0.702222	0.61132	0.598739	0.779165	1.07177	1.36604	1.28343	1.31039	0.952638	0.90125	0.812252	0.752623	0.864537	1.32869	1.82766	1.36604	1.49485
YOR176W	0.882703	1.28343	1.12506	1.55833	1.28343	1.36604	0.986233	0.952638	0.721965	0.933033	0.721965	0.952638	1.15669	1	0.952638	0.768438	0.939523	0.817902
YOR188W	0.972655	0	0.768438	0.858565	1.1487	0.933033	1.34723	1.18921	0.946058	0.846745	0.721965	0.959264	1.02811	0.959264	1.09429	1.21419	1.02811	1.21419
YOR195W	0.817902	0.790041	0.97942	1.47427	1.28343	1.33793	1.26576	1.13288	0.747425	0.678302	0.882703	1.21419	1.12506	0.939523	1.07177	1.09429	0.840896	0.757858
YOR229W	1.40444	1.03526	0.812252	0.602904	0.840896	0.972655	0.972655	1.08673	1.22264	1.12506	1.22264	0.864537	0.972655	0.812252	0.972655	0.907519	1.20581	1.34723
YOR230W	1.16473	1.34723	1.37554	1.20581	0.972655	0.726986	0.864537	0.707107	0.779165	0.920188	1.05702	1.10957	1.25701	0.882703	1.10957	0.846745	1.05702	0.952638
YOR242C	1.22264	0.870551	1.02101	1.15669	1.14076	0.97942	1.05702	1.07177	1.08673	1.10957	0.737135	1.07177	1.18099	0.68302	0.628507	1.23114	1.04247	1.00696
YOR247W	0.301452	0.285191	0.817902	1.22264	2.07053	1.47427	1.84038	0.852635	0.952638	0.417544	0.702222	0.852635	1.7411	1.44393	2.65737	1.77769	1.23971	0.687771
YOR248W	0.463294	0.395021	0.68302	1.24833	1.64718	1.38511	1.86607	0.870551	0.858565	0.444421	0.650671	0.907519	1.85318	1.30134	2.37841	1.38511	1.23114	0.790041
YOR250C	1.06437	0	1.04247	0.858565	0.965936	0.926588	1.16473	1	0.993093	0.882703	1	0.882703	1.10957	0.858565	1.14076	0.858565	1.07923	1.31951
YOR256C	1.15669	0.993093	1.3566	1.07177	1.24833	0.864537	1.01396	0.907519	1.07923	0.907519	1.04972	0.993093	1.05702	0.779165	0.882703	0.779165	0.939523	1.12506
YOR258W	0.993093	0.82932	1.06437	0.952638	1.14076	0.952638	1.07923	1.09429	1.15669	0.933033	0.97942	0.895025	1.21419	0.757858	0.795536	0.795536	0	1.69349
YOR263C	0.712025	0.795536	0.712025	0.463294	1.05702	0.926588	0.692555	0.628507	0.547147	1.56917	3.11666	2.2974	1.67018	1.17283	1.12506	1.02811	0.858565	1.04247
YOR264W	0.632878	1.02101	0.539614	0.712025	0.692555	0.806642	0.806642	0.615572	0.574349	1.59107	2.54912	2.71321	1.90528	1.11729	1.09429	0.97942	0.97942	1.03526
YOR270C	1.18099	0.876606	0.747425	0.823591	0.926588	0.888843	1.25701	1.04972	1.16473	1.04247	1.04972	1.07923	1.18921	0.773783	1.11729	1.10191	0.846745	1.10191
YOR273C	1.41421	2.34567	1.32869	0.737135	1.03526	0.737135	0.779165	0.864537	1.17283	1.03526	1.59107	0.779165	0.795536	0.602904	1.19748	0.852635	0.852635	0.946058
YOR283W	1.18921	0.742262	1.1487	1.01396	1.28343	0.876606	1.12506	1.08673	1.12506	0.852635	0.907519	0.784584	1.01396	0.795536	1.07177	0.876606	1.09429	1.24833
YOR298W	0.895025	1.07923	1.03526	1.1487	1.02101	1.17283	1.1487	1.13288	0.895025	0.835088	0.707107	0.823591	0.993093	0.895025	1.00696	0.779165	1.25701	1.48452
YOR307C	0.882703	0.598739	0.76313	0.864537	1.27456	0.97942	1.38511	1.02101	1.10957	0.882703	0.895025	0.895025	1.15669	0.933033	1.17283	1.08673	1.17283	1.28343
YOR308C	1.06437	0.882703	1.06437	1.06437	1.12506	0.920188	1.13288	0	1.10191	1.10957	1.01396	1.01396	1.13288	0.790041	0.835088	0.858565	0.726986	1.37554
YOR313C	0.840896	0	1.24833	0	0.773783	1.13288	1.14076	1.14076	1.02101	0.926588	0.773783	1.22264	1.14076	0.790041	0.737135	0.870551	1.19748	1.33793
YOR314W	1.06437	0.864537	0.90125	1.07923	0.986233	0.806642	1.06437	1.1487	1.01396	1.28343	1.16473	1.04247	1.09429	0.933033	0.726986	0.876606	1.02811	1.09429
YOR315W	0.514057	1.13288	0.469761	0.697372	0.528509	1.1487	1.16473	1.65864	1.6358	1.13288	0.858565	0.952638	0.952638	0.678302	1.07177	1.26576	2.09943	1.60214
YOR317W	1.00696	1.1487	1.46409	1.69349	1.07177	0.90125	0.926588	0.806642	0.806642	0.795536	0.913831	1.14076	1.1487	0.82932	1	0.939523	0.913831	0.876606
YOR320C	0.76313	0.913831	0.986233	1.18921	0	1.20581	1.26576	0	1.10191	1.23114	0.882703	0.986233	1.06437	0.835088	0.993093	0.972655	0.882703	0.90125
YOR321W	0.742262	0.784584	1.08673	1.7411	1.43396	1.27456	1.26576	0.864537	0.784584	0.678302	0.895025	1.16473	1.32869	1.01396	1.07177	0.952638	0.888843	0.678302
YOR323C	1.07177	0.757858	1.02101	0.870551	1.22264	0.846745	1.25701	0.882703	1.07177	0.895025	1.08673	0.959264	1.22264	0.817902	1.15669	1.02101	1.10957	0.933033
YOR324C	0.959264	0	0.846745	0	1.13288	0.806642	0.986233	0	1	0.946058	0.986233	1.06437	0	1.02811	0.972655	1.07923	1.02811	1.25701
YOR332W	1.07923	0.864537	1.09429	0.946058	1.07923	0.852635	1.27456	0.888843	1.09429	1.07177	0.972655	0.972655	1.03526	0.840896	1.04247	0.913831	1.02101	1.05702
YOR337W	1.39474	0.946058	0.864537	1.05702	1.10191	0.888843	1.10191	1.01396	1.12506	0.876606	0.913831	0.965936	1.18099	0.790041	0.965936	1.02101	0.965936	0.965936
YOR355W	0.913831	0.795536	0.882703	0.972655	0.972655	0.946058	1.09429	0.959264	1.02101	0.90125	1.17283	0.972655	1.06437	0.812252	1.24833	0.946058	1.30134	1.18099
YOR383C	0.528509	0.381565	0.517632	0.314253	0.852635	0.339151	1.42405	0.933033	2.02792	1.98619	1.79005	1.55833	1.6358	1.36604	1.42405	1.48452	0.61132	2.42839
YOR391C	1.1487	0	1.41421	0.82932	1.19748	1.13288	1.05702	0.933033	0.933033	0.933033	0.742262	1.00696	1.05702	0.817902	0	0.933033	1.07177	0.97942
YPL014W	0.864537	1.10191	1.77769	1.31951	0.90125	0.913831	0.852635	0.757858	0.876606	1.21419	1.26576	1.69349	1.20581	0.993093	0.550953	0.773783	0.784584	0.913831
YPL021W	1.17283	0.888843	1.14076	0.952638	1.07923	1.07177	1.12506	1.24833	0.965936	0.882703	0.90125	0.858565	0.972655	0.913831	0.806642	1.02811	1.07923	1.03526
YPL025C	0.858565	0.870551	1.02101	0.721965	1.28343	1.40444	1.04972	1.1487	0.959264	0.972655	0.757858	0	0.858565	0.972655	0.812252	0.895025	1.25701	1.54757
YPL032C	0.876606	0.63728	0.840896	1.00696	1.59107	1.36604	1.71713	1.07177	0.876606	0.659754	0.61132	0.737135	1.13288	1.07923	1.30134	1.10957	1.1487	1.00696
YPL036W	0.823591	0.697372	0.641713	0.628507	0.795536	0.806642	1.36604	1.25701	1.64718	1.45397	1.12506	1.07177	0.946058	0.779165	0.933033	1.13288	1.20581	1.43396
YPL054W	1.02101	1.40444	1.18099	0.790041	1.24833	0.90125	1.05702	1.00696	1.07177	0.90125	1.05702	0.646176	0.946058	0	1.07177	0.82932	0.852635	1.31951
YPL057C	1.04247	0.687771	1.6358	1.49485	1.45397	1.76541	1.02101	0.61132	0.5	0.952638	1.61328	1.41421	1.24833	0.959264	1.06437	0.702222	0.628507	0.586417
YPL058C	1.43396	1.10957	1.25701	0.926588	1.22264	0.737135	1.07923	0.920188	0	0.907519	0.858565	1.08673	0.920188	0.846745	1.11729	0.870551	0.812252	1.1487
YPL061W	0.959264	1.89212	3.09513	2.01391	1.24833	0.90125	0.876606	0.993093	1.11729	1.22264	1.53688	1.02811	0.692555	0.450625	0.463294	0.539614	0.702222	0.757858
YPL075W	0.840896	0.806642	1	0.817902	1.04247	1.01396	1.05702	1.3566	0.986233	0.965936	1.05702	0.773783	0.702222	0.946058	1.40444	1.23971	1.39474	0.946058
YPL095C	1.16473	1.16473	1.08673	0	1.08673	0.888843	1.10957	0.913831	1.06437	0.952638	0.952638	0.876606	1.26576	1.03526	0.952638	0.80107	0.846745	0.986233
YPL111W	0.586417	0.558644	0.946058	1.05702	1.03526	1.22264	1.89212	1.38511	1.48452	0.959264	1.07177	1.09429	1.07923	0.712025	0.858565	0.876606	1.00696	0.959264
YPL116W	0.721965	0.882703	0.864537	0.933033	0.907519	1.18099	1.44393	1.51572	0.939523	0.933033	0.737135	0.757858	1.07177	1.03526	1.46409	1.46409	0.82932	0.864537
YPL124W	0.726986	0.864537	1.53688	1.26576	1.21419	1.04972	1.12506	0.876606	0.795536	0.913831	0.757858	1.12506	1.13288	0.946058	0.888843	0.97942	0.773783	1.46409
YPL127C	0.251739	0.273573	0.80107	1.48452	1.89212	1.98619	1.81504	1.24833	0.888843	0.646176	0.590496	1.02811	1.37554	1.50525	1.33793	1.37554	1.23114	0.876606
YPL128C	0.716978	0.673617	0.702222	0.846745	1.10191	0.933033	1.49485	1.04247	1.04972	1.02811	0.920188	0.946058	1.10191	1.01396	1.20581	1.01396	1.10191	1.51572
YPL133C	0.972655	0	0	0.747425	1.02811	1.12506	1.23114	1.07923	1.08673	0.939523	0.716978	0.926588	1.07923	1.02811	0.926588	1.10191	1.10191	1.05702
YPL153C	0.664343	1.10191	2.18859	2.2974	1.54757	0.972655	0.747425	0.655197	0.514057	0.757858	1.28343	1.64718	1.23114	0.993093	1.07177	0.687771	0.726986	0.673617
YPL155C	0.598739	0.558644	0.678302	0.619854	0.858565	1.32869	1.45397	1.51572	1.31951	1.29235	0.972655	0.817902	0.812252	0.90125	1.11729	1.17283	1.39474	1.55833
YPL158C	0.447513	0.384219	0.31864	0	0.68302	0.554785	0.532185	0.554785	1.17283	4.02782	4.28709	3.13834	1.89212	1.23114	0.68302	0.852635	0.870551	2.21914
YPL208W	0.840896	0.882703	1.08673	1.65864	1.17283	1.04972	1.12506	0.726986	0.840896	0.806642	1.02101	1.40444	1.29235	1.02101	0.920188	0.993093	0.779165	0.817902
YPL221W	0.784584	0.673617	2.07053	1.81504	1.30134	1.50525	1.08673	0.668964	0.716978	0.768438	1.25701	1.45397	1.19748	0.752623	0.920188	0.784584	0.752623	0.707107
YPL232W	1.16473	0	0.926588	1.02811	1.02811	0.972655	1.00696	0.97942	0.817902	0.972655	1.09429	1.41421	1.14076	0.876606	0.913831	0.817902	0.97942	0
YPL241C	0.773783	0.578344	1.39474	1.3566	1.26576	1.31039	1.04247	1.01396	1.00696	0.726986	1.03526	1.07177	1.16473	0.882703	1.09429	0.864537	0.846745	1.00696
YPL242C	0.521233	0.687771	0.582367	0.598739	0.456916	0.624165	1.28343	1.47427	2.23457	1.71713	1.34723	1.10191	0.876606	0.747425	1.06437	1.33793	1.46409	1.91853
YPL250C	0.882703	1.6358	0.946058	1.02101	1.3566	1.05702	1.68179	0.965936	0.946058	0.687771	0.726986	0.742262	0.817902	0.876606	1.19748	0.82932	1.16473	1.03526
YPL253C	0.619854	0.768438	0.993093	0.972655	1.37554	1.29235	1.05702	1.31039	1.04247	0.80107	0.628507	0.907519	0.939523	1.06437	1.29235	1.25701	1.24833	0.907519
YPL256C	0.376312	0.619854	2.62079	3.94493	1.67018	1.15669	0.779165	0.400535	0.353553	0.476319	1.27456	2.96905	2.14355	1.47427	1.13288	0.80107	0.768438	0.486327
YPL264C	0.812252	0.876606	1.14076	0.80107	1.12506	0.90125	1.16473	1	1.11729	0.888843	0.823591	0.888843	1.12506	0.864537	1.12506	0.920188	1.1487	1.55833
YPL265W	0.460094	1.15669	2.04202	1.43396	1.33793	0.80107	0.986233	1.20581	1.25701	1.02101	1.02101	0.757858	0.790041	0.737135	1.04247	0.840896	1.1487	0.858565
YPL274W	1.10957	1.1487	1.60214	0.907519	0.926588	1.1487	1.97247	0	1.04247	0.817902	0.888843	0.812252	0.742262	0.659754	0.82932	1.08673	0.993093	0.952638
YPL283C	0.784584	0.732043	1.90528	1.52626	1.04247	0.846745	0.858565	0.650671	0.870551	1.01396	1.61328	1.68179	1.17283	0.812252	0.946058	0.840896	0.840896	0.812252
YPR018W	0.779165	0	1.51572	1.54757	1.21419	0.965936	0.972655	0.747425	0.870551	0.882703	1.10957	1.23114	1.15669	0.779165	0.952638	0.972655	0.768438	0.939523
YPR019W	0.806642	2.49666	1.13288	1.00696	0.566442	0.496546	0.692555	0.707107	1.27456	1.6245	1.47427	1.58008	1.04972	0.721965	0.63728	0.972655	1.00696	1.41421
YPR034W	0.920188	0.586417	0.840896	0.687771	1.27456	1.29235	1.45397	0	1.03526	0.852635	0.882703	0.965936	1.00696	0.959264	1.24833	1.12506	1.26576	1.04247
YPR045C	0.946058	1.34723	1	1	0.80107	1.04972	1.1487	0.946058	1.13288	1.18099	0.773783	0.959264	0.972655	0.920188	0.840896	0.972655	1.03526	1.15669
YPR075C	0.993093	1.09429	1.06437	1.55833	1.04247	1.26576	1.27456	0.933033	0.888843	0.795536	0.784584	1.00696	1.13288	1.10957	1.01396	0.920188	0.646176	0.835088
YPR076W	0.986233	0.926588	1.11729	1.42405	1.16473	1.31039	1.16473	0.907519	0.870551	0.737135	0.939523	0.952638	1.07923	0.882703	1.16473	0.946058	0.952638	0.747425
YPR106W	0.732043	0	0.63728	0.768438	1.08673	1.49485	1.1487	0.895025	0.732043	0.590496	0.795536	1.19748	1.49485	1.23114	1.58008	1.04972	1.42405	0.926588
YPR107C	0.986233	1.08673	0.972655	0.835088	1.02811	1.16473	1.21419	0.986233	0.876606	0.737135	0.737135	0.913831	1.10191	0.913831	1.16473	0.90125	1.31039	1.32869
YPR111W	0.97942	0.835088	0.870551	0.737135	0.882703	0.952638	1.3566	1.02811	1.25701	1.03526	0.939523	0.823591	0.97942	0.823591	1.13288	0.952638	1.17283	1.59107
YPR119W	0.194791	0	0.257028	0.204476	0.389582	1.31951	2.12874	2.90794	2.82843	1.89212	1.03526	0.852635	0.747425	0.817902	1.08673	1.65864	2.54912	2.2974
YPR120C	0.50698	0.768438	1.89212	1.95884	1.19748	0.939523	0.882703	0.757858	0.784584	0.795536	1.6245	1.52626	1.23971	0.852635	1.07177	0.870551	0.864537	0.707107
YPR128C	0.812252	0.747425	1.11729	0.952638	1.10957	1.3566	1.23114	1.23114	1.18099	0.907519	1.02811	0.806642	0.870551	0.757858	1.09429	0.926588	1.17283	0.972655
YPR135W	0.76313	0.659754	1.7411	2.42839	1.59107	1.02811	0.817902	0.650671	0.659754	0.628507	1.22264	1.65864	1.51572	0.920188	0.993093	0.817902	0.840896	0.68302
YPR138C	0.835088	0.619854	1.00696	1.00696	1.07177	1.39474	0.993093	1.07923	0.952638	0.876606	1.09429	0.939523	1.05702	0.90125	1.23971	0.939523	1.37554	0.926588
YPR141C	3.65533	0.664343	0.835088	1.03526	1.13288	1.19748	1.34723	0.757858	0.790041	0.732043	0.543367	1.01396	1.14076	0	1.27456	1.20581	0.812252	0.757858
YPR149W	0.25349	0.655197	0.946058	0.524858	0.655197	0.543367	1.58008	1.43396	2.71321	1.8025	1.54757	0.76313	0.907519	0.615572	1.18099	0.959264	2.21914	1.85318
YPR155C	1.06437	0.82932	1.27456	1.06437	1.10957	1.21419	1.14076	0.882703	1.07923	0.993093	0.926588	0.707107	0.965936	0.858565	1.05702	0.882703	1.14076	0
YPR156C	1.06437	0.624165	0.61132	0.275476	0.476319	0.61132	1.46409	1.48452	2.8481	1.85318	1.40444	0.939523	0.790041	0.562529	1.02811	1.08673	2.44528	1.69349
YPR157W	1.51572	1.26576	0.965936	0.726986	1.07177	0.790041	0.939523	0	1.3566	1.18099	1.01396	0.952638	0.737135	0.768438	0.993093	0.768438	1.15669	1.21419
YPR159W	1.12506	1.11729	1.12506	1.30134	1.38511	0.952638	1.02811	0	0.812252	0.806642	0.933033	0.858565	0.97942	0.82932	1.1487	1	0.852635	0.959264
YPR167C	1.04972	1.30134	1	0.946058	0	1.07177	1.19748	1.06437	1.20581	0	1.02101	0.933033	0.835088	0.716978	0	0.946058	1.01396	0.864537
YPR174C	0.846745	0.757858	1.95884	1.53688	1.51572	0.926588	0.972655	0.615572	0.757858	0.846745	1.18921	1.23114	1.37554	0.913831	0.959264	0.806642	0.795536	0.846745
YPR175W	0.752623	0.673617	2.21914	1.61328	1.52626	1	0.858565	0.707107	0.742262	0.795536	1.16473	1.55833	1.33793	0.939523	0.97942	0.707107	0.946058	0.673617
YPR202W	0.578344	0.840896	2.26577	1.79005	1.14076	0.926588	0.747425	0.678302	0.779165	0.920188	1.60214	1.7411	1.05702	0.846745	0.907519	0.82932	0.80107	0.876606
YPR203W	0.624165	0.876606	2.34567	1.79005	1.10191	0.737135	0.737135	0.594604	0.835088	0.959264	1.54757	1.97247	1.04972	0.846745	0.784584	0.858565	0.795536	1.05702
YPR204W	0.773783	0.716978	1.95884	1.43396	1.13288	0.926588	0.870551	0.692555	0.846745	0.972655	1.31951	1.53688	1.20581	0.806642	0.926588	0.870551	0.939523	0.82932
YEL077C	0.76313	0.752623	1.97247	1.86607	0.913831	0.812252	0.82932	0.659754	0.790041	1.00696	1.6358	1.54757	1.28343	0.876606	1.02811	0.864537	0.812252	0.707107
Ratio Standard Deviations:
YAL022C	0.155833	0.149485	0.244528	0.181504	0.175321	0.139474	0.205623	0.205623	0.258471	0.236199	0.218859	0.232947	0.205623	0.169349	0.171713	0.186607	0.232947	0.305252
YAL040C	0.411246	0.228153	0.277022	0.097942	0.129235	0.124833	0.214355	0.197247	0.288786	0.320428	0.28481	0.17411	0.158008	0.132869	0.161328	0.168179	0.215846	0.271321
YAL067C	0.201391	0.209943	0.225012	100	0.186607	0.211404	0.311666	0.262079	0.251403	0.176541	0.137554	0.17411	0.194531	0.137554	0.244528	0.145397	0.208493	0.204202
YAR003W	0.16245	0.146409	0.336359	0.258471	0.241162	0.164718	0.179005	0.182766	0.13566	0.164718	0.215846	0.246229	0.232947	0.211404	0.209943	0.197247	0.215846	0.186607
YAR007C	0.143396	0.149485	0.365533	0.378423	0.318215	0.176541	0.156917	0.0959264	0.114076	0.176541	0.288786	0.34822	0.273208	0.223457	0.187905	0.156917	0.185318	0.156917
YAR008W	0.156917	0.214355	0.277022	0.262079	0.225012	0.176541	0.172907	0.189212	0.155833	0.189212	0.17411	0.282843	0.207053	0.17411	0.185318	0.246229	0.172907	100
YAR018C	0.145397	0.217347	0.191853	0.118099	0.123114	0.115669	0.17411	0.191853	0.353081	0.256685	0.320428	0.182766	0.22974	0.160214	0.205623	0.296905	0.225012	0.288786
YBL002W	0.0479632	0.050698	0.0641713	0.172907	0.462675	0.322657	0.3605	0.269447	0.160214	0.117283	0.0933033	0.197247	0.368075	0.492458	0.489056	0.489056	0.223457	0.2
YBL003C	0.0655197	0.034151	0.0939523	0.136604	0.394493	0.440762	0.373213	0.269447	0.150525	0.153688	0.0882703	0.179005	0.341054	0.482323	0.450023	0.492458	0.207053	0.187905
YBL009W	0.11487	0.0840896	0.191853	0.241162	0.28481	0.225012	0.246229	0.198619	0.16358	0.208493	0.18025	0.269447	0.237841	0.231338	0.269447	0.194531	0.209943	0.186607
YBL023C	0.160214	0.169349	0.247942	0.215846	0.125701	0.0993093	0.13566	0.218859	0.251403	0.422807	0.305252	0.322657	0.220381	0.152626	0.125701	0.232947	0.154756	0.303143
YBL030C	0.190528	0.145397	0.265737	0.223457	0.29897	0.190528	0.273208	0.205623	0.209943	0.190528	0.189212	0.164718	0.187905	0.189212	0.223457	0.156917	0.202792	0.156917
YBL035C	0.152626	0.133793	0.422807	0.462675	0.286791	0.159107	0.133793	0.189212	0.0986233	0.28481	0.215846	0.253151	0.262079	0.214355	0.144393	0.193187	0.138511	0.169349
YBL052C	0.215846	0.137554	0.146409	0.170527	0.181504	0.262079	0.221914	0.221914	0.202792	0.225012	0.153688	0.181504	0.191853	0.225012	0.215846	0.209943	0.258471	0.234567
YBL061C	0.221914	0.190528	0.187905	0.2	0.202792	0.145397	0.185318	0.181504	0.197247	0.204202	0.195884	0.265737	0.218859	0.215846	0.214355	0.204202	0.184038	0.207053
YBL063W	0.148452	0.221914	0.246229	0.207053	0.209943	0.197247	0.251403	0.239496	0.150525	100	0.151572	0.204202	0.207053	0.22974	0.179005	0.258471	0.161328	0.189212
YBL111C	0.126576	0.144393	0.320428	0.329436	0.184038	0.128343	0.140444	0.147427	0.158008	0.294854	0.258471	0.383706	0.228153	0.205623	0.144393	0.232947	0.153688	0.249666
YBL113C	0.131039	0.156917	0.237841	0.363008	0.172907	0.144393	0.142405	0.147427	0.156917	0.324901	0.237841	0.3605	0.228153	0.201391	0.154756	0.258471	0.154756	0.225012
YBR008C	0.195884	0.168179	0.18025	0.197247	0.254912	0.202792	0.234567	0.218859	0.175321	0.215846	0.109429	0.231338	0.211404	0.215846	0.262079	0.175321	0.207053	0.204202
YBR010W	0.0570382	0.0521233	0.0795536	0.201391	0.56962	0.375809	0.322657	0.215846	0.151572	0.116473	0.0920188	0.187905	0.389062	0.499332	0.472397	0.296905	0.254912	0.17411
YBR038W	0.0870551	0.294854	0.122264	0.0423373	0.0624165	0.134723	0.329436	0.334035	0.619026	0.214355	0.28481	0.275108	0.122264	0.363008	0.17411	0.207053	0.550217	0.231338
YBR054W	0.0784584	0.0933033	0.152626	0.0747425	0.0858565	0.0558644	0.142405	0.258471	0.462675	0.581589	0.524157	0.434694	0.246229	0.231338	0.160214	0.231338	0.313834	0.437717
YBR070C	0.106437	0.159107	0.265737	0.318215	0.267586	0.218859	0.191853	0.186607	0.111729	0.228153	0.176541	0.282843	0.288786	0.232947	0.156917	0.223457	0.149485	0.195884
YBR083W	0.336359	0.244528	0.134723	0.195884	0.134723	0.102101	0.142405	0.137554	0.177769	0.254912	0.375809	0.278949	0.215846	0.201391	0.249666	0.155833	0.217347	0.253151
YBR086C	0.17411	0.126576	0.169349	0.164718	0.218859	0.182766	0.234567	0.231338	0.218859	0.223457	0.191853	0.185318	0.160214	0.185318	0.253151	0.256685	0.269447	0.220381
YBR087W	0.172907	0.156917	0.239496	0.244528	0.236199	0.2	0.209943	0.195884	0.175321	0.205623	0.205623	0.208493	0.215846	0.193187	0.185318	0.179005	0.218859	0.179005
YBR088C	0.090125	0.110191	0.462675	0.61475	0.434694	0.223457	0.147427	0.104972	0.0852635	0.130134	0.307375	0.492458	0.422807	0.241162	0.205623	0.140444	0.11487	0.107923
YBR092C	0.185318	0.159107	0.148452	0.119748	0.108673	0.0870551	0.176541	0.246229	0.623332	0.370635	0.373213	0.241162	0.207053	0.16358	0.0939523	0.249666	0.265737	0.277022
YBR094W	0.181504	0.164718	0.237841	0.153688	0.151572	0.125701	0.212874	0.254912	0.242839	0.273208	0.187905	0.2	0.185318	0.194531	0.187905	0.265737	0.212874	0.241162
YBR108W	0.168179	0.209943	0.271321	0.0840896	0.209943	0.172907	0.201391	0.197247	0.201391	0.239496	0.208493	0.218859	0.193187	0.239496	0.190528	0.232947	0.209943	0.234567
YBR133C	0.189212	0.120581	0.160214	0.149485	0.211404	0.211404	0.193187	0.301049	0.177769	0.17411	0.197247	0.211404	0.211404	0.232947	0.260268	0.254912	0.228153	0.191853
YBR157C	0.258471	0.160214	0.271321	0.160214	0.214355	0.205623	0.154756	0.198619	0.133793	0.221914	0.208493	0.244528	0.202792	0.221914	0.170527	0.185318	0.231338	0.218859
YBR158W	0.654322	0.61475	0.0817902	0.110957	0.0716978	0.107923	0.0586417	100	0.0456916	0.234567	0.408405	0.495883	0.443828	0.247942	0.260268	0.258471	0.244528	0.202792
YBR161W	0.145397	0.2	0.267586	0.242839	0.28481	0.204202	0.225012	0.176541	0.133793	0.170527	0.184038	0.241162	0.22974	0.193187	0.244528	0.242839	0.138511	0.165864
YBR200W	0.218859	0.167018	0.234567	0.127456	0.155833	0.145397	0.208493	0.247942	0.244528	0.231338	0.234567	0.22974	0.194531	0.190528	0.197247	0.236199	0.193187	0.202792
YBR202W	0.132869	0.127456	0.316017	0.127456	0.0920188	0.0864537	0.110957	0.262079	0.411246	0.375809	0.381055	0.278949	0.179005	0.202792	0.130134	0.236199	0.265737	0.336359
YBR204C	0.205623	0.204202	0.313834	0.197247	0.215846	0.164718	0.171713	0.191853	0.17411	0.208493	0.194531	0.247942	0.198619	0.18025	0.18025	0.198619	0.17411	0.220381
YBR242W	0.190528	0.136604	0.148452	0.146409	0.202792	0.231338	0.265737	0.265737	0.225012	0.150525	0.156917	0.176541	0.220381	0.201391	0.205623	0.260268	0.247942	0.251403
YBR243C	0.105702	0.080107	0.142405	0.175321	0.278949	0.218859	0.345815	0.198619	0.246229	0.254912	0.177769	0.22974	0.234567	0.182766	0.247942	0.22974	0.211404	0.218859
YBR256C	0.201391	0.198619	0.296905	0.201391	0.205623	0.158008	0.239496	0.214355	0.217347	0.169349	0.232947	0.165864	0.195884	0.161328	0.212874	0.16358	0.253151	0.165864
YBR273C	0.228153	0.231338	0.214355	0.218859	0.198619	0.156917	0.202792	0.172907	0.201391	0.226577	0.189212	0.217347	0.223457	0.18025	0.165864	0.194531	0.175321	0.226577
YBR287W	0.294854	0.34822	0.271321	0.202792	0.154756	0.193187	0.155833	0.176541	0.189212	0.258471	0.256685	0.191853	0.18025	0.146409	0.150525	0.194531	0.155833	0.193187
YBR296C	0.218859	0.336359	0.363008	0.182766	0.146409	0.158008	0.275108	0.260268	0.350642	0.290795	0.414106	0.355537	0.217347	0.138511	0.109429	0.0840896	0.090125	0.0864537
YCL012W	0.105702	0.133793	0.115669	0.141421	0.167018	0.256685	0.225012	0.341054	0.294854	0.190528	0.190528	0.172907	0.149485	0.220381	0.220381	0.368075	0.253151	0.275108
YCL013W	0.123971	0.0926588	0.125701	0.125701	0.184038	0.225012	0.316017	0.278949	0.277022	0.236199	0.16358	0.170527	0.187905	0.217347	0.208493	0.294854	0.296905	0.292817
YCL014W	0.122264	0.443828	100	0.11487	0.143396	0.205623	0.280889	0.241162	0.237841	0.184038	0.172907	0.137554	0.145397	100	0.278949	0.254912	0.260268	0.187905
YCL022C	0.208493	0.198619	0.414106	0.336359	0.234567	0.175321	0.186607	0.145397	0.125701	0.208493	0.239496	0.294854	0.256685	0.182766	0.131951	0.167018	0.145397	0.145397
YCL023C	0.189212	0.51337	0.331728	0.237841	0.198619	0.202792	0.172907	0.184038	0.148452	0.187905	0.205623	0.247942	0.193187	0.165864	0.137554	0.169349	0.172907	0.142405
YCL024W	0.150525	0.22974	0.495883	0.378423	0.239496	0.155833	0.167018	0.104247	0.123114	0.208493	0.305252	0.334035	0.294854	0.164718	0.131951	0.164718	0.150525	0.148452
YCL025C	0.16358	0.217347	0.217347	0.156917	0.246229	0.172907	0.211404	0.190528	0.175321	0.197247	0.22974	0.198619	0.211404	0.217347	0.217347	0.198619	0.212874	0.185318
YCL027W	1.10809	0.246229	0.148452	0.184038	0.136604	0.175321	0.140444	0.171713	0.0959264	0.185318	0.267586	0.234567	0.211404	0.184038	0.132869	0.290795	0.171713	0.211404
YCL038C	0.218859	0.236199	0.249666	0.155833	0.184038	0.140444	0.280889	0.201391	0.239496	0.223457	0.170527	0.164718	0.201391	0.167018	0.211404	0.193187	0.22974	0.187905
YCL040W	0.181504	0.506303	0.645313	0.419887	0.277022	0.156917	0.153688	0.102811	0.124833	0.165864	0.184038	0.209943	0.223457	0.121419	0.169349	0.161328	0.179005	0.145397
YCL042W	0.197247	0.419887	0.492458	0.355537	0.254912	0.145397	0.182766	0.106437	0.139474	0.18025	0.195884	0.204202	0.218859	0.147427	0.177769	0.169349	0.16245	0.156917
YCL043C	0.215846	0.160214	0.231338	0.181504	0.232947	0.204202	0.258471	0.198619	0.218859	0.164718	0.220381	0.198619	0.184038	0.187905	0.223457	0.208493	0.191853	0.151572
YCL055W	1.5455	0.273208	0.151572	0.126576	0.132869	0.153688	0.118099	0.134723	0.144393	0.153688	0.263902	0.256685	0.232947	0.218859	0.187905	0.231338	0.160214	0.187905
YCL060C	0.102101	0.141421	0.267586	0.482323	0.228153	0.234567	0.104247	0.141421	0.125701	0.197247	0.290795	0.3605	0.262079	0.228153	0.17411	0.212874	100	0.154756
YCL061C	0.123971	0.16358	0.296905	0.440762	0.218859	0.209943	0.161328	0.225012	0.108673	0.149485	0.218859	0.251403	0.241162	0.191853	0.176541	0.29897	0.18025	0.147427
YCL062W	0.104247	0.104247	0.160214	0.190528	0.226577	0.244528	0.286791	0.247942	0.244528	0.198619	0.17411	0.2	0.220381	0.195884	0.212874	0.212874	0.271321	0.221914
YCL063W	0.118921	0.111729	0.18025	0.186607	0.218859	0.221914	0.258471	0.273208	0.241162	0.195884	0.211404	0.169349	0.186607	0.197247	0.237841	0.241162	0.244528	0.195884
YCL066W	0.208493	0.211404	100	0.202792	0.193187	0.208493	0.214355	0.208493	0.204202	0.207053	0.17411	0.190528	0.223457	0.204202	0.152626	0.164718	0.228153	0.218859
YCLX09W	0.123114	0.251403	0.212874	0.217347	0.16358	0.228153	0.133793	0.18025	0.198619	0.253151	0.223457	0.207053	0.190528	0.202792	0.169349	0.275108	0.228153	0.211404
YCR002C	0.201391	0.168179	0.217347	0.168179	0.204202	0.147427	0.244528	0.258471	0.244528	0.186607	0.228153	0.16245	0.18025	0.179005	0.239496	0.193187	0.242839	0.18025
YCR018C	0.191853	0.225012	0.225012	0.214355	0.171713	0.2	0.177769	0.168179	0.218859	0.16358	0.271321	0.212874	0.201391	0.16358	0.191853	0.234567	0.179005	0.221914
YCR024C-A	0.167018	0.110191	0.159107	0.13566	0.170527	0.131039	0.269447	0.256685	0.368075	0.253151	0.292817	0.154756	0.170527	0.138511	0.225012	0.193187	0.411246	0.241162
YCR040W	0.17411	0.262079	0.184038	0.205623	0.16358	0.22974	0.184038	0.161328	0.194531	0.28481	0.17411	0.239496	0.205623	0.17411	0.133793	0.247942	0.209943	0.237841
YCR041W	0.197247	0.204202	0.195884	0.181504	0.140444	0.214355	0.134723	0.271321	0.263902	0.181504	0.236199	0.221914	0.197247	0.193187	0.159107	0.247942	100	0.218859
YCR042C	0.184038	0.212874	0.212874	0.170527	0.102101	0.156917	0.123114	0.226577	0.280889	0.355537	0.368075	0.246229	0.167018	0.152626	0.13566	0.269447	0.204202	0.239496
YCR065W	0.0882703	0.17411	0.296905	0.322657	0.231338	0.214355	0.126576	0.147427	0.151572	0.134723	0.231338	0.350642	0.322657	0.265737	0.218859	0.247942	0.155833	0.158008
YCR069W	0.198619	0.217347	0.241162	0.205623	0.209943	0.234567	0.212874	0.253151	0.226577	0.160214	0.160214	0.16358	0.160214	0.17411	0.186607	0.249666	0.185318	0.198619
YDL003W	0.0858565	0.119748	0.506303	0.565685	0.309513	0.244528	0.136604	0.127456	0.118099	0.108673	0.322657	0.475683	0.307375	0.198619	0.155833	0.194531	0.136604	0.136604
YDL018C	0.169349	0.214355	0.329436	0.370635	0.273208	0.232947	0.209943	0.138511	0.131039	0.169349	0.191853	0.239496	0.263902	0.189212	0.181504	0.136604	0.182766	0.140444
YDL037C	1.04107	0.546416	0.322657	0.167018	0.154756	0.16358	0.212874	0.204202	0.193187	0.140444	0.144393	0.107923	0.175321	0.189212	0.123114	0.13566	0.171713	0.195884
YDL039C	0.701285	0.408405	0.278949	0.151572	0.194531	0.16245	0.207053	0.244528	0.220381	0.149485	0.198619	0.1	0.189212	0.169349	0.177769	0.155833	0.160214	0.143396
YDL048C	0.456305	0.231338	0.217347	0.191853	0.225012	0.176541	0.191853	0.16358	0.170527	0.254912	0.182766	0.207053	0.17411	0.148452	0.161328	0.186607	0.201391	0.182766
YDL055C	0.120581	0.0959264	0.115669	0.197247	0.223457	0.271321	0.204202	0.215846	0.17411	0.0835088	0.154756	0.204202	0.318215	0.320428	0.365533	0.386375	0.273208	0.207053
YDL089W	0.225012	0.225012	0.273208	0.253151	0.212874	0.158008	0.2	0.16245	0.201391	0.208493	0.234567	0.205623	0.231338	0.18025	0.164718	0.167018	0.153688	0.190528
YDL093W	0.159107	0.154756	0.195884	0.241162	0.313834	0.234567	0.256685	0.170527	0.16358	0.184038	0.177769	0.242839	0.275108	0.223457	0.209943	0.175321	0.145397	0.161328
YDL095W	0.16358	0.126576	0.187905	0.209943	0.296905	0.246229	0.288786	0.176541	0.190528	0.154756	0.170527	0.223457	0.246229	0.234567	0.236199	0.220381	0.156917	0.161328
YDL096C	0.167018	0.117283	0.2	0.205623	0.309513	0.254912	0.271321	0.169349	0.169349	0.189212	0.184038	0.234567	0.241162	0.207053	0.209943	0.225012	0.16245	0.169349
YDL101C	0.107923	0.176541	0.320428	0.414106	0.226577	0.218859	0.151572	0.197247	0.225012	0.141421	0.202792	0.273208	0.246229	0.16358	0.197247	0.228153	0.130134	0.169349
YDL102W	0.133793	0.151572	0.218859	0.29897	0.187905	0.202792	0.146409	0.158008	0.214355	0.217347	0.345815	0.271321	0.22974	0.202792	0.165864	0.22974	0.155833	0.184038
YDL103C	0.137554	0.18025	0.239496	0.303143	0.234567	0.234567	0.152626	0.177769	0.191853	0.170527	0.232947	0.253151	0.269447	0.189212	0.191853	0.194531	0.145397	0.181504
YDL105W	0.128343	0.195884	0.221914	0.249666	0.202792	0.212874	0.155833	0.187905	0.258471	0.151572	0.267586	0.231338	0.258471	0.168179	0.175321	0.212874	100	0.187905
YDL117W	0.156917	0.425748	0.161328	0.134723	0.159107	0.137554	0.16358	0.146409	0.170527	0.386375	0.495883	0.331728	0.247942	0.168179	0.161328	0.154756	0.139474	0.215846
YDL127W	0.711074	0.141421	0.169349	0.167018	0.167018	0.214355	0.160214	0.097942	0.112506	0.311666	0.378423	0.334035	0.275108	0.220381	0.171713	0.141421	0.164718	0.152626
YDL128W	0.123114	0.182766	0.228153	0.182766	0.186607	0.158008	0.246229	0.182766	0.246229	0.253151	0.29897	0.246229	0.267586	0.164718	0.179005	0.144393	0.193187	0.207053
YDL138W	0.177769	0.267586	0.258471	0.176541	0.187905	0.148452	0.209943	0.187905	0.211404	0.220381	0.267586	0.209943	0.177769	0.152626	0.205623	0.205623	0.184038	0.195884
YDL156W	0.152626	0.177769	0.303143	0.353081	0.232947	0.198619	0.185318	0.171713	0.148452	0.191853	0.232947	0.269447	0.237841	0.177769	0.171713	0.16245	0.186607	0.156917
YDL157C	0.160214	0.181504	0.182766	0.244528	0.237841	0.251403	0.177769	0.212874	0.22974	0.149485	0.214355	0.185318	0.212874	0.223457	0.2	0.241162	0.16245	0.176541
YDL169C	0.232947	0.208493	0.320428	0.292817	0.242839	0.154756	0.214355	0.134723	0.171713	0.205623	0.186607	0.194531	0.198619	100	0.160214	0.171713	0.175321	0.214355
YDL180W	0.155833	0.202792	0.311666	0.195884	0.202792	0.218859	0.189212	0.184038	0.202792	0.246229	0.193187	0.226577	0.169349	0.160214	0.187905	0.195884	0.221914	0.18025
YDL211C	0.164718	0.193187	100	0.265737	0.231338	100	0.234567	0.212874	0.142405	0.208493	0.17411	0.207053	0.214355	0.186607	0.202792	0.198619	0.217347	0.179005
YDR001C	0.185318	0.241162	0.260268	0.275108	0.191853	0.16358	0.142405	0.185318	0.204202	0.179005	0.269447	0.195884	0.189212	0.167018	0.204202	0.234567	0.172907	0.195884
YDR011W	0.143396	0.171713	0.190528	0.169349	0.182766	0.225012	0.309513	0.234567	0.234567	0.207053	0.182766	0.17411	0.164718	0.191853	0.218859	0.256685	0.186607	0.217347
YDR029W	0.184038	0.2	0.193187	0.218859	0.185318	0.217347	0.17411	0.258471	0.236199	0.187905	0.204202	0.194531	0.185318	0.197247	0.202792	0.242839	0.161328	0.181504
YDR033W	0.0712025	100	0.082932	0.0514057	0.0712025	0.0554785	0.209943	0.288786	0.610504	0.602099	0.59794	0.3605	0.336359	0.170527	0.177769	0.170527	0.296905	0.446915
YDR053W	0.165864	0.182766	0.22974	0.225012	0.212874	0.220381	0.158008	0.214355	0.234567	0.158008	0.218859	0.228153	0.212874	0.195884	0.198619	0.231338	0.16358	0.179005
YDR055W	0.181504	0.221914	0.132869	0.0726986	0.141421	0.0768438	0.145397	0.0888843	0.121419	0.589708	0.938268	0.520537	0.434694	0.221914	0.221914	0.181504	0.124833	0.286791
YDR077W	0.197247	0.208493	0.260268	0.251403	0.201391	0.151572	0.128343	0.193187	0.282843	0.202792	0.350642	0.211404	0.182766	0.145397	0.159107	0.205623	0.164718	0.209943
YDR085C	0.900047	0.218859	0.282843	0.242839	0.215846	0.160214	0.176541	0.144393	0.181504	0.170527	0.228153	0.226577	0.18025	0.139474	0.153688	0.142405	0.182766	0.137554
YDR089W	0.133793	0.263902	0.159107	0.121419	0.209943	0.237841	0.309513	0.258471	0.244528	0.177769	0.185318	0.149485	0.161328	0.2	0.247942	0.265737	100	0.189212
YDR097C	0.121419	0.110957	0.290795	0.411246	0.35801	0.236199	0.128343	0.112506	0.155833	0.123114	0.397237	0.422807	0.311666	0.226577	0.193187	0.204202	0.118099	0.126576
YDR113C	0.116473	0.139474	0.239496	0.22974	0.278949	0.278949	0.241162	0.201391	0.16358	0.131039	0.16358	0.205623	0.247942	0.225012	0.254912	0.197247	0.209943	0.185318
YDR130C	0.16245	0.169349	100	0.161328	0.17411	0.217347	0.244528	0.209943	0.220381	0.204202	0.164718	0.2	0.209943	0.189212	0.204202	0.220381	0.253151	0.225012
YDR144C	0.204202	0.161328	0.181504	0.271321	0.277022	0.190528	0.207053	0.142405	0.193187	0.161328	0.211404	0.215846	0.228153	0.207053	0.214355	0.193187	0.211404	0.175321
YDR146C	0.0817902	0.123114	0.159107	0.108673	0.175321	0.207053	0.202792	0.320428	0.336359	0.311666	0.267586	0.190528	0.115669	100	0.175321	0.331728	0.311666	0.28481
YDR150W	0.147427	0.118099	0.123114	0.127456	0.181504	0.186607	0.271321	0.232947	0.267586	0.221914	0.218859	0.208493	0.215846	0.221914	0.231338	0.246229	0.265737	0.226577
YDR157W	0.211404	0.193187	0.185318	100	0.2	0.202792	0.231338	0.220381	0.198619	0.202792	0.179005	0.189212	0.234567	0.17411	0.189212	0.168179	0.256685	0.185318
YDR190C	0.190528	0.164718	0.171713	0.197247	0.158008	0.182766	0.150525	0.182766	0.256685	0.280889	0.294854	0.207053	0.201391	0.17411	0.181504	0.220381	0.197247	0.254912
YDR191W	0.198619	100	0.236199	0.190528	0.146409	0.148452	0.13566	0.181504	0.309513	0.228153	0.294854	0.207053	0.225012	0.181504	0.175321	0.223457	0.181504	0.218859
YDR224C	0.0702222	0.0673617	0.0784584	0.205623	0.492458	0.443828	0.383706	0.189212	0.182766	0.121419	0.118921	0.167018	0.394493	0.383706	0.425748	0.247942	0.209943	0.148452
YDR225W	0.0726986	0.0406126	0.0752623	0.165864	0.527803	0.453154	0.431691	0.211404	0.176541	0.113288	0.107177	0.145397	0.394493	0.443828	0.554044	0.29897	0.226577	0.156917
YDR261C	0.193187	0.156917	0.205623	0.17411	0.244528	0.215846	0.290795	0.184038	0.204202	0.17411	0.176541	0.145397	0.2	100	0.271321	0.231338	0.215846	0.17411
YDR276C	0.202792	0.193187	0.193187	0.161328	0.198619	0.16358	0.296905	0.2	0.269447	0.223457	0.212874	0.168179	0.217347	0.146409	0.226577	0.170527	0.22974	0.182766
YDR279W	0.171713	0.177769	0.249666	0.254912	0.201391	0.220381	0.218859	0.189212	0.197247	0.16245	0.275108	0.241162	0.237841	0.16245	0.193187	0.170527	0.193187	0.143396
YDR297W	0.146409	0.109429	0.189212	0.214355	0.275108	0.305252	0.251403	0.179005	0.185318	0.140444	0.260268	0.236199	0.288786	0.207053	0.246229	0.171713	0.189212	0.138511
YDR302W	0.179005	0.136604	100	0.198619	100	0.254912	0.277022	0.327161	0.191853	0.159107	0.147427	0.167018	0.22974	0.169349	0.231338	0.185318	0.28481	0.16358
YDR307W	0.150525	0.137554	0.223457	0.241162	0.294854	0.18025	0.156917	0.13566	0.211404	0.182766	0.437717	0.201391	0.214355	0.172907	0.251403	0.239496	0.139474	100
YDR342C	0.215846	0.301049	0.309513	0.253151	0.242839	0.147427	0.189212	0.122264	0.158008	0.237841	0.211404	0.194531	0.265737	0.184038	0.172907	0.151572	0.176541	0.176541
YDR346C	0.211404	0.138511	0.16358	0.169349	0.187905	0.211404	0.251403	0.221914	0.22974	0.260268	0.186607	0.154756	0.175321	0.187905	0.211404	0.232947	0.226577	0.228153
YDR353W	0.217347	0.167018	0.207053	100	100	0.184038	0.220381	0.148452	0.181504	0.175321	0.205623	0.215846	0.288786	0.201391	0.273208	0.198619	0.198619	0.164718
YDR355C	0.165864	0.102101	0.286791	0.234567	0.320428	0.211404	0.269447	0.191853	0.198619	0.128343	0.186607	0.186607	0.244528	0.194531	0.292817	0.204202	0.204202	0.128343
YDR356W	0.17411	0.125701	0.218859	0.214355	0.260268	0.271321	0.207053	0.164718	0.167018	0.214355	0.185318	0.223457	0.2	0.195884	0.225012	0.214355	0.214355	0.17411
YDR368W	0.246229	0.244528	0.244528	0.253151	0.271321	0.184038	0.231338	0.16245	0.193187	0.172907	0.211404	0.160214	0.217347	0.170527	0.211404	0.160214	0.16245	0.165864
YDR380W	0.125701	0.18025	0.189212	0.215846	0.184038	0.241162	0.148452	0.223457	0.22974	0.251403	0.251403	0.214355	0.204202	0.177769	0.2	0.249666	0.189212	0.177769
YDR400W	0.159107	0.184038	0.234567	0.373213	0.336359	0.280889	0.241162	0.136604	0.152626	0.16358	0.165864	0.209943	0.267586	0.182766	0.202792	0.151572	0.169349	0.147427
YDR432W	0.165864	0.152626	0.152626	0.165864	0.147427	0.156917	0.177769	0.189212	0.253151	0.305252	0.294854	0.212874	0.218859	0.195884	0.223457	0.273208	0.175321	0.236199
YDR440W	0.165864	0.189212	0.195884	0.258471	0.239496	0.220381	0.195884	0.211404	0.165864	0.187905	0.191853	0.236199	0.249666	0.17411	0.187905	0.170527	0.239496	0.161328
YDR448W	0.198619	100	0.168179	0.189212	0.170527	0.212874	0.221914	0.198619	0.189212	0.205623	0.168179	0.208493	0.225012	0.187905	0.231338	0.212874	0.234567	0.189212
YDR451C	0.090125	0.146409	0.234567	100	0.161328	0.303143	0.282843	0.258471	0.207053	0.122264	0.172907	0.175321	0.193187	0.214355	0.294854	0.375809	0.197247	0.165864
YDR461W	1.02674	1.01965	0.984916	0.863383	0.672717	0.338698	0.223457	0.241162	0.215846	0.0986233	0.134723	0.0692555	0.0779165	0.0664343	0.0737135	0.080107	0.0598739	0.0664343
YDR481C	0.110957	0.148452	0.241162	0.211404	0.271321	0.186607	0.148452	0.193187	0.237841	0.241162	100	0.397237	0.363008	0.251403	0.22974	0.208493	0.104972	0.102811
YDR493W	0.197247	0.189212	0.253151	0.168179	100	0.223457	0.226577	0.186607	0.236199	0.170527	0.428709	0.182766	0.185318	0.137554	0.172907	0.175321	0.201391	0.176541
YDR501W	0.124833	0.225012	0.182766	0.313834	0.220381	0.236199	0.17411	0.2	0.214355	0.134723	0.185318	0.249666	0.231338	0.209943	0.214355	0.231338	0.18025	0.155833
YDR503C	0.172907	0.275108	0.253151	0.350642	0.2	0.226577	0.154756	0.169349	0.181504	0.158008	0.204202	0.239496	0.249666	0.181504	0.175321	0.179005	0.164718	0.158008
YDR507C	0.0590496	0.158008	0.226577	0.419887	0.258471	0.249666	0.141421	0.168179	0.143396	0.168179	0.345815	0.391768	0.288786	0.218859	0.209943	0.220381	0.13566	0.150525
YDR528W	0.0646176	0.341054	0.56962	0.338698	0.186607	0.195884	0.137554	0.131039	0.195884	0.225012	0.263902	0.244528	0.215846	0.189212	0.160214	0.186607	0.142405	0.190528
YDR545W	0.132869	0.184038	0.34822	0.368075	0.232947	0.13566	0.141421	0.143396	0.249666	0.184038	0.278949	0.324901	0.211404	0.161328	0.211404	0.145397	0.165864	0.177769
YEL017W	0.141421	0.146409	0.156917	0.16245	0.225012	0.223457	0.338698	0.273208	0.225012	0.189212	0.151572	0.151572	0.228153	0.201391	0.275108	0.212874	0.232947	0.172907
YEL025C	0.179005	0.221914	0.2	0.221914	0.181504	0.169349	0.195884	0.198619	0.2	0.202792	0.205623	0.225012	0.198619	0.13566	0.262079	0.190528	0.231338	0.209943
YEL032W	0.168179	0.225012	0.282843	0.215846	0.0926588	0.150525	0.0907519	100	0.22974	0.394493	0.345815	0.307375	0.191853	0.165864	0.134723	0.201391	0.190528	0.282843
YEL040W	0.215846	0.231338	0.334035	0.282843	0.16358	0.144393	0.158008	0.16358	0.194531	0.236199	0.301049	0.251403	0.234567	0.161328	0.161328	0.146409	0.141421	0.209943
YEL042W	0.155833	0.125701	0.143396	0.207053	0.265737	0.234567	0.305252	0.225012	0.207053	0.172907	0.172907	0.177769	0.226577	0.205623	0.247942	0.220381	0.225012	0.168179
YEL047C	0.269447	0.208493	0.263902	0.311666	0.322657	0.277022	0.263902	0.191853	0.164718	0.13566	0.144393	0.170527	0.201391	0.176541	0.198619	0.159107	0.18025	0.111729
YEL060C	0.303143	0.408405	0.368075	0.345815	0.247942	0.186607	0.208493	0.18025	0.155833	0.165864	0.159107	0.185318	0.168179	0.131039	0.152626	0.151572	0.156917	0.156917
YEL064C	0.156917	0.177769	0.277022	0.237841	0.256685	0.175321	0.220381	0.158008	0.197247	0.204202	0.237841	0.212874	0.249666	0.185318	0.191853	0.168179	0.184038	0.16245
YEL065W	0.0933033	0.0812252	0.176541	0.168179	0.179005	0.161328	0.244528	0.251403	0.336359	0.271321	0.282843	0.202792	0.191853	0.167018	0.254912	0.22974	0.313834	0.212874
YEL068C	0.263902	0.249666	0.253151	0.234567	0.226577	0.228153	0.226577	0.197247	0.202792	0.197247	0.184038	0.193187	0.22974	0.139474	0.195884	0.158008	0.144393	0.142405
YEL075C	0.108673	0.184038	0.422807	0.338698	0.184038	0.202792	0.097942	0.16358	0.185318	0.202792	0.408405	0.391768	0.207053	0.176541	0.159107	0.211404	0.130134	0.159107
YEL076C	0.1	0.172907	0.405584	0.363008	0.144393	0.214355	0.123114	0.153688	0.156917	0.251403	0.365533	0.394493	0.208493	0.189212	0.149485	0.184038	0.160214	0.18025
YER001W	0.0408951	100	0.341054	0.606287	0.288786	0.292817	0.153688	0.137554	0.0946058	0.104247	0.209943	0.509824	0.405584	0.4	0.22974	0.194531	0.102101	0.109429
YER003C	0.0795536	0.123971	0.143396	0.221914	0.22974	0.309513	0.262079	0.271321	0.212874	0.207053	0.208493	0.212874	0.217347	0.225012	0.193187	0.249666	0.189212	0.187905
YER016W	0.205623	0.153688	0.215846	0.191853	0.244528	0.247942	0.223457	0.181504	0.156917	0.169349	0.228153	0.215846	0.197247	0.204202	0.223457	0.189212	0.209943	0.171713
YER018C	0.286791	0.197247	0.220381	0.185318	0.209943	0.141421	0.263902	0.239496	0.182766	0.158008	0.179005	0.167018	0.182766	0.208493	0.239496	0.191853	0.214355	0.185318
YER019W	0.389062	0.209943	0.195884	0.168179	0.215846	0.234567	0.170527	0.215846	0.187905	0.121419	0.198619	0.187905	0.201391	0.190528	0.242839	0.262079	0.181504	0.139474
YER032W	0.115669	0.0993093	0.131951	0.168179	0.241162	0.336359	0.288786	0.277022	0.225012	0.16245	0.158008	0.141421	0.198619	0.212874	0.311666	0.260268	0.280889	0.202792
YER042W	0.153688	0.4	0.16245	0.179005	0.140444	0.254912	0.232947	0.303143	0.249666	0.194531	0.190528	0.170527	0.164718	0.151572	0.153688	0.2	0.211404	0.228153
YER091C	0.155833	0.322657	0.232947	0.136604	0.0993093	0.29897	0.316017	0.334035	0.241162	0.172907	0.189212	0.172907	0.142405	0.138511	0.186607	0.288786	0.179005	0.2
YER095W	0.134723	0.267586	0.408405	0.509824	0.311666	0.267586	0.151572	0.107177	0.120581	0.144393	0.22974	0.343426	0.242839	0.193187	0.185318	0.182766	0.109429	0.107177
YER111C	0.0864537	0.167018	0.51337	0.516941	0.290795	0.226577	0.110957	0.113288	0.118921	0.209943	0.370635	0.343426	0.258471	0.175321	0.185318	0.137554	0.158008	0.144393
YER118C	0.149485	0.16245	0.182766	0.303143	0.241162	0.265737	0.177769	0.204202	0.193187	0.118921	0.186607	0.22974	0.260268	0.234567	0.236199	0.217347	0.170527	0.159107
YER124C	0.378423	0.228153	0.184038	0.0846745	0.16358	0.119748	0.123971	0.0946058	0.0646176	0.0946058	0.247942	0.602099	0.51337	0.378423	0.327161	0.29897	0.288786	0.169349
YER145C	0.0920188	0.110957	0.0972655	0.147427	0.143396	0.185318	0.176541	0.208493	0.228153	0.286791	0.282843	0.269447	0.282843	0.246229	0.260268	0.263902	0.269447	0.286791
YER150W	0.265737	0.554044	0.69644	0.350642	0.204202	0.161328	0.176541	0.146409	0.168179	0.161328	0.168179	0.156917	0.175321	0.143396	0.136604	0.143396	0.175321	0.139474
YER152C	0.175321	0.158008	0.205623	0.202792	0.2	0.18025	0.2	0.182766	0.170527	0.168179	0.2	0.258471	0.260268	0.225012	0.242839	0.220381	0.220381	0.170527
YER170W	0.128343	0.2	0.278949	0.263902	0.231338	0.246229	0.155833	0.193187	0.204202	0.176541	0.212874	0.217347	0.237841	0.202792	0.164718	0.208493	0.16245	0.181504
YER189W	0.104972	0.176541	0.373213	0.353081	0.172907	0.202792	0.122264	0.159107	0.158008	0.277022	0.378423	0.4	0.201391	0.177769	0.145397	0.177769	0.144393	0.179005
YER190W	0.144393	0.169349	0.419887	0.331728	0.212874	0.158008	0.118921	0.169349	0.198619	0.198619	100	0.327161	0.218859	0.194531	0.212874	0.242839	0.128343	0.155833
YFL006W	0.254912	0.165864	0.226577	0.169349	0.185318	0.211404	0.202792	0.217347	0.225012	0.189212	0.28481	0.223457	0.171713	0.158008	0.185318	0.181504	0.215846	0.17411
YFL026W	0.912611	0.542642	0.218859	0.129235	100	0.0959264	0.104972	0.117283	0.182766	0.239496	0.258471	0.209943	0.204202	0.123114	0.144393	0.129235	0.262079	0.269447
YFL037W	0.145397	0.105702	0.133793	0.175321	0.232947	0.214355	0.322657	0.22974	0.253151	0.190528	0.193187	0.177769	0.214355	0.181504	0.246229	0.247942	0.241162	0.207053
YFL044C	0.179005	0.242839	0.236199	0.247942	0.182766	0.236199	0.158008	0.179005	0.22974	0.251403	0.231338	0.214355	0.191853	0.155833	0.141421	0.185318	0.187905	0.202792
YFL060C	0.164718	0.228153	0.265737	0.294854	0.236199	0.220381	0.185318	0.185318	0.18025	0.220381	0.179005	0.237841	0.211404	0.186607	0.185318	0.172907	0.123114	0.190528
YFL064C	0.0965936	0.2	0.425748	0.365533	0.165864	0.202792	0.116473	0.152626	0.154756	0.254912	0.3605	0.414106	0.171713	0.172907	0.149485	0.185318	0.152626	0.197247
YFR002W	0.158008	0.149485	0.171713	0.194531	0.142405	0.208493	0.164718	0.214355	0.239496	0.296905	0.260268	0.236199	0.205623	0.167018	0.197247	0.244528	0.179005	0.242839
YFR015C	0.207053	0.386375	0.307375	0.232947	0.184038	0.184038	0.168179	100	0.136604	0.204202	0.175321	0.223457	0.202792	0.165864	0.186607	0.165864	0.201391	0.179005
YFR039C	0.147427	0.161328	0.160214	0.226577	0.204202	0.184038	0.269447	0.232947	0.244528	0.214355	0.182766	0.197247	0.214355	0.171713	0.204202	0.204202	0.214355	0.202792
YGL008C	0.129235	0.129235	0.127456	0.131951	0.129235	0.2	0.197247	0.258471	0.311666	0.353081	0.290795	0.214355	0.164718	0.182766	0.187905	0.309513	0.201391	0.290795
YGL021W	0.0972655	0.140444	0.076313	0.0972655	0.116473	0.234567	0.408405	0.386375	0.386375	0.262079	0.171713	0.142405	0.131039	0.168179	0.263902	0.311666	0.446915	0.29897
YGL027C	0.167018	0.132869	0.212874	0.205623	0.305252	0.231338	0.275108	0.177769	100	0.159107	0.207053	0.208493	0.221914	0.190528	0.246229	0.202792	0.202792	0.133793
YGL028C	1.09283	0.141421	0.1	0.0823591	0.129235	0.076313	0.0882703	0.076313	0.0882703	0.187905	0.465893	0.706162	0.623332	0.353081	0.345815	0.258471	0.205623	0.141421
YGL032C	2.24711	1.18762	0.654322	0.275108	0.0858565	0.107177	0.076313	0.090125	0.105702	0.155833	0.207053	0.197247	0.208493	0.142405	0.142405	0.126576	0.140444	0.169349
YGL038C	0.115669	0.18025	0.296905	0.311666	0.16358	0.218859	0.130134	0.155833	0.156917	0.241162	0.262079	0.324901	0.260268	0.231338	0.195884	0.193187	0.153688	0.168179
YGL055W	0.408405	0.3605	0.309513	0.146409	0.110191	0.0479632	0.076313	0.0817902	0.118099	0.225012	0.453154	0.434694	0.434694	0.378423	0.313834	0.158008	0.165864	0.165864
YGL060W	0.193187	0.189212	0.184038	0.254912	0.175321	0.249666	0.169349	0.204202	0.202792	0.18025	0.202792	0.249666	0.225012	0.182766	0.171713	0.207053	0.189212	0.2
YGL061C	0.177769	0.177769	0.277022	0.217347	0.254912	0.234567	0.197247	0.2	0.217347	0.146409	100	0.208493	0.217347	0.179005	0.169349	0.22974	0.144393	100
YGL089C	0.205623	0.2	0.228153	0.217347	0.189212	0.212874	0.193187	0.223457	0.202792	0.185318	0.2	0.202792	0.182766	0.18025	0.2	0.223457	0.169349	0.194531
YGL090W	0.17411	0.176541	0.209943	0.208493	0.187905	0.217347	0.197247	0.231338	0.214355	0.269447	0.208493	0.244528	0.201391	0.164718	0.160214	0.18025	0.197247	0.189212
YGL093W	0.119748	0.182766	0.193187	0.242839	0.195884	0.202792	0.223457	0.220381	0.165864	0.156917	0.258471	0.16358	0.267586	0.165864	0.4	0.22974	0.193187	0.151572
YGL101W	0.169349	0.185318	0.131951	0.144393	0.208493	0.228153	0.28481	0.263902	0.204202	0.179005	0.136604	0.153688	0.225012	0.171713	0.280889	0.232947	0.318215	0.197247
YGL116W	0.175321	0.175321	0.142405	0.117283	0.161328	0.131039	0.195884	0.278949	0.381055	0.288786	0.215846	0.225012	0.140444	0.151572	0.211404	0.184038	0.294854	0.334035
YGL125W	0.181504	0.277022	0.209943	0.184038	0.207053	0.207053	0.28481	0.187905	0.179005	0.190528	0.161328	0.184038	0.209943	0.168179	0.225012	0.205623	0.201391	0.175321
YGL162W	0.345815	0.254912	0.155833	0.197247	0.133793	0.217347	0.177769	0.247942	0.214355	0.234567	0.194531	0.201391	0.184038	0.181504	0.142405	0.177769	0.205623	0.218859
YGL163C	0.185318	0.218859	0.265737	0.303143	0.234567	0.247942	0.228153	0.223457	0.136604	0.158008	0.207053	0.234567	0.237841	0.211404	0.185318	0.170527	0.0933033	0.175321
YGL184C	0.165864	0.244528	0.202792	0.138511	0.143396	0.313834	0.446915	0.271321	0.175321	0.202792	0.134723	0.16358	0.167018	0.167018	0.207053	0.228153	0.212874	0.190528
YGL185C	0.226577	0.194531	0.220381	0.231338	0.221914	0.208493	0.165864	0.236199	0.194531	0.151572	0.22974	0.236199	0.205623	0.170527	0.195884	0.214355	0.176541	0.155833
YGL195W	0.246229	0.160214	0.184038	0.176541	0.195884	0.217347	0.176541	0.16245	0.184038	0.220381	0.22974	0.253151	0.150525	0.193187	0.290795	0.234567	0.158008	0.226577
YGL200C	0.119748	0.167018	0.191853	0.253151	0.239496	0.286791	0.258471	0.204202	0.18025	0.201391	0.177769	0.187905	0.239496	0.204202	0.217347	0.182766	0.18025	0.176541
YGL201C	0.170527	0.176541	0.217347	0.202792	0.161328	0.187905	0.143396	0.221914	0.254912	0.190528	0.373213	0.242839	0.177769	0.17411	0.194531	0.234567	0.156917	0.209943
YGL209W	0.215846	0.165864	0.209943	0.202792	0.215846	0.215846	0.221914	0.215846	0.202792	0.179005	0.189212	0.185318	0.195884	0.168179	0.215846	0.185318	0.237841	0.191853
YGL212W	0.197247	0.153688	0.177769	0.204202	0.208493	0.211404	0.249666	0.220381	0.198619	0.22974	0.153688	0.201391	0.228153	0.185318	0.204202	0.191853	0.237841	0.177769
YGL216W	0.170527	0.143396	0.145397	0.181504	0.253151	0.218859	0.294854	0.198619	0.208493	0.197247	0.143396	0.181504	0.232947	0.208493	0.228153	0.226577	0.232947	0.201391
YGL225W	0.0946058	0.100696	0.179005	0.22974	0.305252	0.258471	0.214355	0.246229	0.226577	0.142405	0.215846	0.2	0.254912	0.241162	0.275108	0.267586	0.17411	0.147427
YGL255W	0.172907	0.256685	0.254912	0.195884	0.202792	0.212874	0.205623	0.169349	0.215846	0.175321	0.189212	0.170527	0.223457	0.172907	0.231338	0.211404	0.181504	0.189212
YGR014W	0.127456	0.114076	0.236199	0.239496	0.215846	0.194531	0.198619	0.148452	0.151572	0.116473	0.170527	0.273208	0.338698	0.322657	0.301049	0.313834	0.159107	0.187905
YGR035C	0.217347	0.207053	0.124833	0.140444	0.132869	0.254912	0.201391	0.220381	0.350642	0.232947	0.161328	0.17411	0.198619	0.198619	0.184038	0.258471	0.220381	0.234567
YGR041W	0.0858565	100	0.208493	0.201391	0.130134	0.226577	0.0965936	0.0895025	0.111729	0.223457	0.368075	0.602099	0.383706	0.301049	0.234567	0.253151	100	0.186607
YGR042W	0.172907	100	0.214355	0.22974	0.194531	0.186607	0.155833	0.201391	0.189212	0.160214	0.267586	0.294854	0.247942	0.193187	0.194531	0.201391	0.16245	0.184038
YGR044C	0.214355	100	0.184038	0.146409	0.108673	0.134723	0.0790041	0.931787	0.0939523	0.184038	0.341054	0.370635	0.303143	0.251403	0.209943	0.225012	0.172907	0.153688
YGR055W	0.182766	0.313834	0.13566	0.103526	0.197247	0.273208	0.408405	0.184038	0.184038	0.186607	0.194531	0.17411	0.159107	0.159107	0.251403	0.254912	0.220381	0.193187
YGR065C	0.160214	0.411246	0.244528	0.144393	0.158008	0.184038	0.184038	0.184038	0.260268	0.277022	0.256685	0.187905	0.176541	0.138511	0.160214	0.195884	0.184038	0.22974
YGR086C	0.103526	0.161328	0.212874	0.217347	0.17411	0.151572	0.118921	0.154756	0.169349	0.207053	0.434694	0.375809	0.345815	0.22974	0.239496	0.217347	0.161328	0.179005
YGR092W	0.225012	0.202792	0.195884	0.125701	0.110957	0.136604	0.136604	0.286791	0.411246	0.249666	0.35801	0.225012	0.168179	0.151572	0.184038	0.221914	0.226577	100
YGR099W	0.171713	100	0.18025	0.185318	0.260268	0.217347	0.256685	0.189212	0.193187	0.186607	0.154756	0.217347	0.22974	0.18025	0.207053	0.223457	0.207053	0.17411
YGR108W	0.0543367	0.103526	0.0858565	0.0933033	0.106437	0.191853	0.282843	0.459479	0.431691	0.232947	0.277022	0.197247	0.184038	0.184038	0.267586	0.394493	0.324901	0.343426
YGR109C	0.0578344	100	0.875435	0.672717	0.234567	0.221914	0.126576	0.117283	0.120581	0.18025	0.440762	0.531474	0.275108	0.172907	0.117283	0.13566	0.0972655	0.133793
YGR113W	0.133793	0.186607	0.146409	0.193187	0.205623	0.265737	0.220381	0.220381	0.205623	0.232947	0.16358	0.17411	0.220381	0.226577	0.211404	0.254912	0.201391	0.189212
YGR124W	0.234567	0.151572	0.242839	0.170527	0.223457	0.168179	0.231338	0.170527	0.217347	0.189212	0.232947	0.198619	0.204202	0.193187	0.246229	0.195884	0.211404	0.158008
YGR138C	0.214355	0.16245	0.136604	0.138511	0.123114	0.124833	0.2	0.278949	0.446915	0.254912	0.35801	0.170527	0.141421	0.149485	0.201391	0.275108	0.231338	0.247942
YGR140W	0.209943	0.208493	0.212874	0.191853	0.254912	0.176541	0.234567	0.205623	0.254912	0.182766	0.16245	0.176541	0.182766	0.177769	0.273208	0.17411	0.165864	100
YGR143W	0.28481	0.179005	0.215846	0.160214	0.164718	0.146409	0.217347	0.186607	0.247942	0.217347	0.209943	0.205623	0.201391	0.160214	0.172907	0.198619	0.253151	0.232947
YGR146C	0.343426	0.258471	0.187905	0.209943	0.204202	0.237841	0.202792	0.253151	0.237841	0.179005	0.181504	0.140444	0.172907	0.193187	0.181504	0.13566	0.214355	0.156917
YGR151C	0.145397	0.130134	0.327161	0.416986	0.309513	0.221914	0.194531	0.142405	0.134723	0.155833	0.232947	0.271321	0.311666	0.175321	0.191853	0.138511	0.187905	0.151572
YGR152C	0.138511	0.131039	0.338698	0.34822	0.288786	0.247942	0.193187	0.146409	0.140444	0.150525	0.263902	0.28481	0.262079	0.226577	0.201391	0.158008	0.172907	0.118921
YGR153W	0.159107	100	0.225012	0.265737	0.236199	0.249666	0.182766	0.204202	0.212874	0.208493	0.194531	0.217347	0.208493	0.191853	0.156917	0.187905	0.164718	0.172907
YGR176W	0.133793	0.119748	0.156917	0.128343	0.153688	0.185318	0.296905	0.277022	0.290795	0.239496	0.236199	0.185318	0.205623	0.170527	0.202792	0.211404	0.29897	0.253151
YGR177C	0.0913831	100	0.143396	0.134723	0.118921	0.220381	0.226577	0.260268	0.29897	0.350642	0.256685	0.211404	0.189212	0.146409	0.189212	0.249666	0.275108	0.234567
YGR188C	0.164718	100	0.226577	0.209943	0.234567	0.191853	0.182766	0.212874	0.184038	0.165864	0.234567	0.155833	0.247942	0.186607	0.256685	0.254912	0.154756	0.182766
YGR189C	0.160214	0.127456	0.365533	0.428709	0.450023	0.271321	0.258471	0.104972	0.0732043	0.134723	0.221914	0.378423	0.350642	0.217347	0.221914	0.152626	0.131951	0.0870551
YGR219W	0.212874	0.193187	0.242839	0.237841	0.226577	0.161328	0.246229	0.154756	0.197247	0.2	0.217347	0.217347	0.2	0.169349	0.190528	0.175321	0.204202	0.186607
YGR221C	0.153688	0.202792	0.275108	0.334035	0.247942	0.182766	0.186607	0.132869	0.151572	0.195884	0.195884	0.320428	0.294854	0.190528	0.171713	0.171713	0.190528	0.139474
YGR234W	0.288786	0.226577	0.187905	0.150525	0.13566	0.125701	0.125701	0.129235	0.170527	0.143396	0.271321	0.254912	0.307375	0.288786	0.313834	0.303143	0.185318	0.191853
YGR238C	0.153688	0.223457	0.242839	0.228153	0.223457	0.187905	0.193187	0.16358	0.146409	0.18025	0.198619	0.29897	0.254912	0.205623	0.193187	0.182766	0.205623	0.172907
YGR240C	0.231338	0.151572	0.181504	0.17411	0.202792	0.177769	0.256685	0.236199	0.225012	0.191853	0.191853	0.194531	0.190528	0.177769	0.218859	0.220381	0.215846	0.190528
YGR259C	0.179005	0.2	0.159107	0.137554	0.17411	0.211404	0.223457	0.179005	0.232947	0.269447	0.247942	0.209943	0.242839	0.214355	0.209943	0.214355	0.154756	0.194531
YGR260W	0.208493	0.170527	0.164718	0.153688	0.211404	0.195884	0.207053	0.2	0.253151	0.181504	0.278949	0.187905	0.251403	0.179005	0.22974	0.212874	0.158008	0.202792
YGR276C	0.214355	0.208493	0.170527	0.217347	0.217347	0.198619	0.172907	0.198619	0.241162	0.175321	0.22974	0.208493	0.231338	0.194531	0.184038	0.209943	0.168179	0.181504
YGR279C	0.22974	0.193187	0.236199	0.234567	0.292817	0.262079	0.343426	0.265737	0.353081	0.256685	0.186607	0.104972	0.123114	0.119748	0.161328	0.158008	0.140444	0.16358
YGR284C	0.211404	0.190528	0.260268	0.209943	0.242839	0.207053	0.254912	0.193187	0.247942	0.194531	0.214355	0.171713	0.194531	0.146409	0.17411	0.152626	0.211404	0.168179
YGR296W	0.138511	0.170527	0.394493	0.416986	0.220381	0.147427	0.147427	0.117283	0.176541	0.202792	0.288786	0.329436	0.22974	0.172907	0.181504	0.185318	0.149485	0.179005
YHL026C	0.195884	0.170527	0.237841	0.137554	0.152626	0.154756	0.159107	0.181504	0.343426	0.294854	0.294854	0.214355	0.185318	0.182766	0.152626	0.215846	0.205623	0.242839
YHL028W	0.161328	100	0.18025	0.145397	0.195884	0.170527	0.154756	0.237841	0.225012	0.205623	100	0.211404	0.154756	0.186607	0.17411	0.324901	0.234567	0.331728
YHL040C	0.125701	0.0895025	0.149485	0.139474	0.144393	0.126576	0.186607	0.217347	0.303143	0.275108	0.350642	0.258471	0.234567	0.18025	0.234567	0.189212	0.375809	0.282843
YHL049C	0.0895025	0.18025	0.405584	0.341054	0.18025	0.190528	0.11487	0.130134	0.170527	0.262079	0.368075	0.405584	0.223457	0.182766	0.169349	0.189212	0.142405	0.185318
YHL050C	0.145397	0.177769	0.327161	0.331728	0.214355	0.171713	0.145397	0.130134	0.177769	0.211404	0.280889	0.343426	0.244528	0.187905	0.165864	0.202792	0.124833	0.190528
YHR005C	0.397237	0.336359	0.207053	0.149485	0.0993093	0.151572	0.0993093	0.151572	0.214355	0.368075	0.35801	0.307375	0.201391	0.129235	0.111729	0.164718	0.214355	0.313834
YHR006W	0.253151	0.170527	0.195884	0.143396	0.225012	0.212874	0.247942	0.201391	0.201391	0.172907	0.172907	0.168179	0.182766	0.190528	0.208493	0.232947	0.175321	0.296905
YHR022C	0.237841	0.232947	0.232947	0.16245	0.234567	0.140444	0.237841	0.195884	0.22974	0.201391	0.195884	0.171713	0.249666	0.164718	0.176541	0.164718	0.244528	0.179005
YHR023W	0.104972	0.110191	0.145397	0.0876606	0.11487	0.167018	0.292817	0.331728	0.397237	0.311666	0.253151	0.221914	0.134723	0.152626	0.273208	0.309513	0.220381	0.355537
YHR029C	0.143396	0.208493	0.172907	0.175321	0.154756	0.231338	0.197247	0.220381	0.237841	0.247942	0.2	0.204202	0.197247	0.177769	0.212874	0.22974	0.202792	0.221914
YHR030C	0.550217	0.225012	0.18025	0.176541	0.187905	0.214355	0.234567	0.187905	0.209943	0.154756	0.16358	0.154756	0.189212	0.168179	0.2	0.253151	0.154756	0.184038
YHR061C	0.16358	0.165864	0.204202	0.218859	0.253151	0.241162	0.278949	0.228153	0.149485	0.156917	0.149485	0.190528	0.246229	0.193187	0.241162	0.207053	0.232947	0.149485
YHR067W	0.220381	0.207053	0.271321	0.246229	0.207053	0.187905	0.232947	0.211404	0.204202	0.181504	0.181504	0.185318	0.223457	0.17411	0.16245	0.171713	0.181504	0.184038
YHR086W	0.169349	0.182766	0.18025	0.186607	0.258471	0.239496	0.294854	100	0.185318	0.160214	0.143396	0.189212	0.214355	0.170527	0.254912	0.221914	0.234567	0.177769
YHR092C	0.221914	0.29897	0.262079	0.182766	0.193187	0.149485	0.204202	0.120581	0.182766	0.288786	0.236199	0.207053	0.258471	0.204202	0.182766	0.146409	0.170527	0.185318
YHR094C	0.226577	0.232947	0.177769	0.177769	0.207053	0.190528	0.175321	0.189212	0.186607	0.150525	0.301049	0.220381	0.271321	0.226577	0.215846	0.190528	0.148452	0.170527
YHR098C	0.226577	0.18025	0.169349	0.190528	0.231338	0.251403	0.258471	0.182766	0.197247	0.167018	0.17411	0.187905	0.217347	0.18025	0.256685	0.221914	0.171713	0.17411
YHR106W	0.212874	0.169349	0.214355	100	0.214355	0.181504	0.225012	0.18025	0.177769	0.171713	0.193187	0.2	0.244528	0.212874	0.251403	0.209943	0.201391	0.164718
YHR108W	0.190528	0.153688	0.184038	0.197247	0.221914	0.204202	0.273208	0.226577	0.209943	0.17411	0.167018	0.169349	0.201391	0.18025	0.237841	0.207053	0.265737	0.179005
YHR110W	0.146409	0.18025	0.288786	0.350642	0.278949	0.246229	0.237841	0.170527	0.125701	0.140444	0.170527	0.225012	0.286791	0.218859	0.228153	0.160214	0.194531	0.115669
YHR123W	0.172907	0.236199	0.186607	0.247942	0.215846	0.223457	0.194531	0.148452	0.177769	0.231338	0.220381	0.207053	0.273208	0.207053	0.197247	0.186607	0.156917	0.16245
YHR127W	0.112506	0.254912	0.168179	0.239496	0.220381	0.246229	0.156917	0.184038	0.177769	0.244528	0.220381	0.253151	0.247942	0.179005	0.223457	0.215846	0.165864	0.168179
YHR135C	0.184038	0.127456	0.148452	0.148452	0.236199	0.212874	0.290795	0.234567	0.241162	0.209943	0.177769	0.181504	0.198619	0.179005	0.197247	0.22974	0.265737	0.209943
YHR137W	0.111729	0.116473	0.446915	0.193187	0.214355	0.232947	0.265737	0.246229	0.223457	0.212874	0.187905	0.16245	0.172907	0.16245	0.194531	0.169349	0.273208	0.194531
YHR143W	0.425748	0.223457	0.223457	0.120581	0.167018	0.103526	0.097942	0.097942	0.0747425	0.0806642	0.292817	0.472397	0.495883	0.368075	0.397237	0.355537	0.218859	0.131951
YHR146W	0.133793	0.181504	0.0972655	0.149485	0.176541	0.309513	0.282843	0.260268	0.256685	0.231338	0.202792	0.179005	0.179005	0.209943	0.220381	0.231338	0.205623	0.217347
YHR149C	0.110957	0.123114	0.350642	0.324901	0.29897	0.193187	0.16245	0.144393	0.169349	0.169349	0.368075	0.303143	0.251403	0.191853	0.198619	0.211404	0.134723	0.142405
YHR151C	0.167018	0.149485	0.194531	0.167018	0.18025	0.151572	0.185318	0.231338	0.311666	0.228153	0.341054	0.179005	0.197247	0.176541	0.187905	0.231338	0.179005	0.237841
YHR153C	0.16245	100	0.301049	0.28481	0.231338	0.215846	0.202792	0.184038	0.159107	0.181504	0.204202	0.236199	0.223457	0.187905	0.153688	0.187905	0.191853	0.156917
YHR159W	0.161328	0.175321	0.311666	0.249666	0.228153	0.185318	0.241162	0.170527	0.151572	0.194531	0.223457	0.232947	0.190528	0.217347	0.186607	0.164718	0.169349	0.208493
YHR205W	0.226577	0.155833	0.153688	0.184038	0.204202	0.190528	0.265737	0.236199	0.207053	0.217347	0.176541	0.184038	0.187905	0.160214	0.208493	0.225012	0.231338	0.225012
YHR218W	0.114076	0.189212	0.375809	0.345815	0.186607	0.193187	0.125701	0.123971	0.17411	0.258471	0.338698	0.389062	0.223457	0.168179	0.167018	0.189212	0.122264	0.194531
YIL009W	0.189212	0.127456	0.172907	0.132869	0.153688	0.119748	0.170527	0.127456	0.191853	0.288786	0.394493	0.414106	0.307375	0.220381	0.201391	0.198619	0.220381	0.217347
YIL011W	0.167018	0.131039	0.154756	0.143396	0.2	0.16358	0.301049	0.189212	0.271321	0.220381	0.225012	0.209943	0.228153	0.18025	0.241162	0.189212	0.277022	0.2
YIL026C	0.16358	0.35801	0.212874	0.249666	0.207053	0.189212	0.168179	0.16358	0.185318	0.177769	0.253151	0.225012	0.22974	0.177769	0.215846	0.209943	0.140444	0.160214
YIL050W	0.170527	0.170527	0.154756	0.2	0.197247	0.247942	0.211404	0.251403	0.247942	0.182766	0.182766	0.177769	0.215846	0.191853	0.201391	0.249666	0.190528	0.190528
YIL056W	0.253151	0.305252	0.211404	0.171713	0.221914	0.191853	0.226577	0.202792	0.185318	0.18025	0.159107	0.154756	0.187905	0.161328	0.228153	0.195884	0.223457	0.191853
YIL066C	0.0939523	100	0.353081	0.414106	0.373213	100	0.172907	0.136604	0.124833	0.111729	0.263902	0.373213	0.336359	0.226577	0.234567	0.190528	0.0920188	0.126576
YIL072W	0.193187	0.241162	0.249666	0.217347	0.195884	0.193187	0.214355	0.184038	0.249666	0.201391	0.197247	0.165864	0.169349	100	0.209943	0.214355	0.137554	100
YIL076W	0.218859	0.187905	0.225012	0.214355	0.214355	0.232947	0.195884	0.220381	0.220381	0.133793	0.231338	0.176541	0.204202	0.182766	0.212874	0.237841	0.164718	0.16245
YIL094C	0.142405	0.186607	0.115669	0.184038	0.125701	0.220381	0.194531	0.236199	0.234567	0.242839	0.214355	0.205623	0.208493	0.205623	0.239496	0.237841	0.256685	0.234567
YIL104C	0.269447	0.143396	0.177769	0.160214	0.212874	0.111729	0.198619	0.13566	0.181504	0.146409	0.209943	0.251403	0.381055	0.220381	0.301049	0.22974	0.258471	0.177769
YIL106W	0.170527	100	0.126576	0.110191	0.147427	0.168179	0.301049	0.242839	0.327161	0.249666	0.181504	0.168179	0.195884	0.155833	0.204202	0.218859	0.334035	0.271321
YIL114C	0.290795	100	0.22974	0.239496	0.168179	0.223457	0.170527	0.170527	0.191853	0.189212	0.208493	0.191853	0.244528	0.175321	0.189212	0.186607	0.184038	0.186607
YIL117C	1.06295	0.431691	0.194531	0.154756	0.152626	0.152626	0.204202	0.176541	0.152626	0.122264	0.123971	0.142405	0.18025	0.18025	0.247942	0.190528	0.260268	0.170527
YIL119C	0.211404	0.343426	0.13566	100	0.147427	0.130134	0.11487	0.205623	0.208493	0.22974	0.241162	0.232947	0.226577	0.220381	0.184038	0.214355	0.226577	0.247942
YIL121W	0.286791	0.228153	0.311666	0.182766	0.228153	0.176541	0.191853	0.18025	0.218859	0.177769	0.311666	0.17411	0.191853	0.153688	0.201391	0.217347	0.128343	0.144393
YIL122W	0.263902	100	0.187905	0.176541	100	0.262079	0.151572	0.225012	0.239496	0.231338	0.17411	0.197247	0.202792	0.155833	0.126576	0.17411	0.228153	0.273208
YIL123W	0.101396	0.103526	0.101396	0.177769	0.242839	0.256685	0.345815	0.244528	0.275108	0.145397	0.138511	0.153688	0.218859	0.273208	0.29897	0.329436	0.232947	0.225012
YIL129C	0.0933033	0.0773782	0.0817902	0.258471	0.258471	0.307375	0.416986	0.320428	0.247942	0.154756	0.122264	0.118099	0.186607	0.244528	0.286791	0.301049	0.34822	0.215846
YIL131C	0.140444	0.120581	0.145397	0.125701	0.296905	0.338698	0.296905	0.226577	0.241162	0.170527	0.271321	0.107923	0.158008	0.194531	0.324901	0.239496	0.254912	0.169349
YIL132C	0.164718	0.164718	0.214355	0.253151	0.267586	0.253151	0.218859	0.159107	0.169349	0.191853	0.16245	0.194531	0.269447	0.17411	0.218859	0.184038	0.215846	0.181504
YIL135C	0.211404	0.215846	0.208493	100	0.231338	0.176541	0.256685	0.194531	0.205623	0.185318	0.164718	0.169349	0.204202	0.182766	0.205623	0.201391	0.212874	0.191853
YIL138C	0.13566	0.167018	0.176541	0.182766	0.165864	0.256685	0.218859	0.249666	0.247942	100	0.195884	0.207053	0.182766	0.165864	0.187905	0.236199	0.226577	0.249666
YIL140W	0.104247	0.137554	100	0.469134	0.336359	0.249666	0.156917	0.123971	0.131951	0.137554	0.205623	0.459479	0.343426	0.218859	0.225012	0.197247	0.185318	0.112506
YIL141W	0.160214	100	0.313834	0.482323	0.277022	0.236199	0.16245	0.139474	0.118921	0.134723	0.193187	0.322657	0.296905	0.237841	0.197247	0.187905	0.116473	0.121419
YIL144W	0.132869	0.171713	0.169349	0.209943	0.189212	0.318215	0.218859	0.218859	0.189212	0.239496	0.137554	0.212874	0.197247	0.182766	0.232947	0.246229	0.212874	0.189212
YIL158W	0.129235	0.110191	0.126576	0.150525	0.191853	0.185318	0.3605	0.343426	0.350642	0.246229	0.167018	0.177769	0.150525	0.152626	0.198619	0.228153	0.296905	0.278949
YIL162W	0.186607	0.201391	0.182766	0.181504	0.169349	0.225012	0.202792	0.193187	0.246229	0.265737	0.217347	0.197247	0.197247	0.150525	0.202792	0.228153	0.182766	0.198619
YIL167W	0.249666	0.218859	0.263902	0.176541	0.193187	0.182766	0.182766	0.202792	0.201391	0.211404	0.186607	0.207053	0.202792	0.18025	0.153688	0.218859	0.177769	0.218859
YIL168W	0.204202	0.247942	0.181504	0.195884	0.156917	0.251403	0.175321	0.190528	0.214355	0.244528	0.190528	0.247942	0.193187	0.189212	0.123971	0.2	0.214355	0.22974
YIL177C	0.158008	0.165864	0.336359	0.296905	0.246229	0.153688	0.179005	0.137554	0.164718	100	0.278949	0.316017	0.267586	0.165864	0.179005	0.16245	0.16245	0.176541
YIR010W	0.140444	0.17411	0.143396	0.176541	0.211404	0.232947	0.260268	0.232947	0.223457	0.17411	0.176541	0.17411	0.208493	0.211404	0.262079	0.292817	0.177769	100
YIR017C	0.164718	0.419887	0.2	0.195884	0.148452	0.309513	0.265737	100	0.17411	0.228153	0.142405	0.228153	0.184038	0.148452	0.155833	0.204202	0.177769	0.195884
YIR036C	0.234567	0.242839	0.265737	0.254912	0.221914	0.190528	0.197247	0.159107	0.185318	0.17411	0.234567	0.202792	0.231338	0.156917	0.2	0.197247	0.156917	0.149485
YJL015C	0.186607	0.305252	0.318215	0.405584	0.198619	0.231338	0.153688	0.169349	0.149485	0.205623	0.158008	0.209943	0.198619	0.186607	0.172907	0.171713	0.160214	0.16245
YJL018W	0.118099	0.161328	0.22974	0.341054	0.231338	0.246229	0.164718	0.2	0.167018	0.161328	0.249666	0.247942	0.228153	0.214355	0.194531	0.22974	0.161328	0.156917
YJL019W	0.0840896	0.159107	0.215846	0.327161	0.226577	0.267586	0.165864	0.202792	0.148452	0.232947	0.207053	0.290795	0.232947	0.215846	0.193187	0.214355	0.176541	0.177769
YJL044C	0.256685	0.239496	0.189212	0.184038	0.140444	0.148452	0.158008	0.184038	0.254912	0.265737	0.236199	0.204202	0.232947	0.175321	0.186607	0.195884	0.181504	0.228153
YJL051W	0.110191	0.105702	0.130134	0.138511	0.181504	100	0.331728	0.345815	0.450023	0.218859	0.231338	0.142405	0.127456	0.123114	0.215846	0.265737	0.338698	0.301049
YJL060W	0.197247	100	0.290795	0.242839	0.205623	0.207053	0.282843	0.2	0.286791	0.172907	0.147427	0.149485	0.187905	0.13566	0.202792	0.161328	0.231338	0.187905
YJL067W	0.232947	0.260268	0.29897	0.241162	0.258471	0.189212	0.165864	0.214355	0.189212	0.150525	0.231338	0.177769	0.179005	0.172907	0.169349	0.221914	0.161328	0.158008
YJL072C	0.16245	100	0.236199	0.313834	0.193187	0.251403	0.171713	0.193187	0.175321	0.194531	0.193187	0.234567	0.209943	0.197247	0.16245	0.194531	0.181504	0.184038
YJL073W	0.205623	0.182766	0.35801	0.408405	0.249666	0.209943	0.186607	0.156917	0.150525	0.177769	0.184038	0.247942	0.212874	0.182766	0.169349	0.161328	0.142405	0.169349
YJL074C	0.126576	0.101396	0.292817	0.443828	0.391768	0.217347	0.190528	0.123114	0.124833	0.171713	0.231338	0.329436	0.327161	0.187905	0.175321	0.154756	0.156917	0.184038
YJL078C	0.194531	0.17411	0.148452	0.118099	0.133793	0.17411	0.138511	0.112506	0.118099	0.194531	0.282843	0.506303	0.462675	0.277022	0.327161	0.267586	100	0.16358
YJL079C	0.124833	0.16245	0.375809	0.370635	0.397237	0.383706	0.305252	0.214355	0.282843	0.209943	0.246229	0.134723	0.121419	0.123114	0.124833	0.115669	0.170527	0.129235
YJL091C	0.131039	0.186607	0.204202	0.303143	0.269447	0.232947	0.212874	0.16358	0.181504	0.146409	0.197247	0.220381	0.28481	0.204202	0.215846	0.215846	0.140444	0.181504
YJL092W	0.0888843	0.124833	0.124833	0.204202	0.251403	0.282843	0.218859	0.214355	0.193187	0.207053	0.172907	0.249666	0.221914	0.211404	0.260268	0.320428	0.201391	0.204202
YJL099W	0.202792	0.214355	0.177769	0.18025	0.208493	0.232947	0.241162	0.254912	0.204202	0.191853	0.146409	0.165864	0.18025	0.171713	0.195884	0.198619	0.275108	0.2
YJL115W	0.147427	0.258471	0.282843	0.499332	0.275108	0.226577	0.134723	0.138511	0.177769	0.191853	0.234567	0.275108	0.236199	0.171713	0.147427	0.168179	0.138511	0.136604
YJL118W	0.148452	0.144393	0.176541	0.239496	0.265737	0.249666	0.303143	0.204202	0.2	0.154756	0.156917	0.176541	0.249666	0.212874	0.265737	0.191853	0.204202	0.146409
YJL119C	0.170527	0.17411	0.151572	0.22974	0.217347	0.241162	0.234567	0.234567	0.253151	0.179005	0.201391	0.18025	0.221914	0.17411	0.198619	0.223457	0.176541	0.17411
YJL134W	0.149485	100	0.161328	0.215846	0.195884	0.256685	0.226577	0.201391	0.215846	0.236199	0.186607	0.169349	0.204202	0.176541	0.234567	0.236199	0.186607	0.181504
YJL137C	0.139474	100	0.176541	0.189212	0.191853	0.247942	0.260268	0.275108	0.234567	0.179005	0.154756	0.150525	0.205623	0.185318	0.231338	0.253151	0.207053	0.182766
YJL157C	0.869388	0.218859	0.110957	0.0752623	0.126576	0.102101	0.126576	0.120581	0.168179	0.3605	0.450023	0.288786	0.212874	0.201391	0.165864	0.195884	0.234567	0.324901
YJL158C	0.0528509	0.0400535	0.109429	0.160214	0.271321	0.228153	0.437717	0.311666	0.345815	0.198619	0.187905	0.168179	0.271321	0.234567	0.329436	0.258471	0.368075	0.194531
YJL159W	0.322657	0.329436	0.368075	0.249666	0.120581	0.068302	0.0773782	0.0840896	0.204202	0.338698	0.557897	0.425748	0.331728	0.181504	0.159107	0.127456	0.115669	0.215846
YJL173C	0.13566	0.13566	0.194531	0.253151	0.29897	0.247942	0.286791	0.220381	0.170527	0.144393	0.185318	0.182766	0.263902	0.181504	0.267586	0.172907	0.253151	0.132869
YJL181W	0.156917	0.194531	0.313834	0.253151	0.223457	0.179005	0.194531	0.167018	0.150525	0.189212	0.242839	0.275108	0.256685	0.169349	0.181504	0.186607	0.181504	0.160214
YJL187C	0.107923	0.132869	0.201391	0.294854	0.271321	0.191853	0.181504	0.175321	0.151572	0.124833	0.242839	0.313834	0.309513	0.239496	0.253151	0.22974	100	0.147427
YJL194W	0.0692555	0.184038	0.292817	100	0.133793	0.171713	0.223457	0.187905	0.179005	0.405584	0.368075	0.275108	0.214355	0.152626	0.154756	0.169349	0.209943	0.277022
YJL195C	0.076313	0.18025	0.277022	0.175321	0.184038	0.172907	0.223457	0.205623	0.165864	0.324901	0.355537	0.275108	0.207053	0.145397	0.159107	0.182766	0.237841	0.244528
YJL196C	0.0747425	0.0993093	0.237841	0.16245	0.22974	0.143396	0.239496	0.154756	0.212874	0.217347	0.311666	0.286791	0.375809	0.209943	0.262079	0.170527	0.251403	0.204202
YJL201W	0.131951	0.138511	0.260268	0.258471	0.253151	0.22974	0.254912	0.187905	0.172907	0.16358	0.182766	0.202792	0.239496	0.187905	0.241162	0.202792	0.218859	0.153688
YJL217W	0.141421	0.164718	0.17411	0.198619	0.189212	0.197247	0.129235	0.151572	0.149485	0.145397	0.322657	0.267586	0.327161	0.271321	0.329436	0.267586	0.209943	0.145397
YJL225C	0.140444	0.138511	0.375809	0.313834	0.208493	0.155833	0.179005	0.117283	0.179005	0.236199	0.29897	0.341054	0.253151	0.155833	0.176541	0.176541	0.16358	0.195884
YJR001W	0.177769	0.153688	0.231338	0.225012	0.262079	0.234567	0.305252	0.207053	0.184038	0.16358	0.169349	0.155833	0.187905	0.175321	0.251403	0.204202	0.242839	0.145397
YJR003C	0.176541	0.116473	0.137554	0.123971	0.225012	0.214355	0.247942	0.258471	0.251403	0.234567	0.239496	0.171713	0.193187	0.185318	0.22974	0.195884	0.269447	0.234567
YJR004C	0.282843	0.170527	0.256685	0.175321	0.242839	0.191853	0.221914	0.170527	0.208493	0.218859	0.177769	0.191853	0.221914	0.165864	0.197247	0.191853	0.155833	0.2
YJR006W	0.143396	0.17411	0.232947	0.290795	0.218859	0.260268	0.17411	0.187905	0.158008	0.220381	0.2	0.244528	0.271321	0.187905	0.2	0.204202	0.150525	0.154756
YJR010W	0.207053	0.16245	0.201391	0.158008	0.175321	0.234567	0.343426	0.316017	0.327161	0.146409	0.249666	0.136604	0.151572	0.133793	0.218859	0.275108	0.169349	0.161328
YJR030C	0.164718	0.156917	0.353081	0.29897	0.228153	0.202792	0.140444	0.171713	0.151572	0.171713	0.419887	0.215846	0.209943	100	0.214355	0.218859	0.131951	0.138511
YJR043C	0.175321	0.158008	0.258471	0.258471	0.265737	0.184038	0.211404	0.190528	0.190528	0.193187	0.197247	0.221914	0.246229	0.151572	0.190528	0.160214	0.221914	0.175321
YJR048W	0.147427	0.171713	0.176541	0.22974	0.267586	0.262079	0.271321	0.193187	0.176541	0.189212	0.189212	0.17411	0.239496	0.171713	0.225012	0.169349	0.282843	0.142405
YJR054W	0.277022	0.191853	0.186607	0.318215	0.246229	0.244528	0.177769	0.168179	0.141421	0.139474	0.184038	0.232947	0.236199	0.205623	0.211404	0.211404	0.148452	0.168179
YJR092W	0.119748	0.143396	0.0933033	0.112506	0.140444	0.212874	0.309513	0.307375	0.336359	0.280889	0.202792	0.184038	0.131039	0.171713	0.217347	0.316017	0.318215	0.292817
YJR110W	0.170527	0.182766	0.18025	0.140444	0.175321	0.253151	0.214355	0.197247	0.225012	0.296905	0.194531	0.204202	0.197247	0.165864	0.194531	0.22974	0.187905	0.242839
YJR137C	0.176541	0.155833	0.175321	0.176541	0.190528	0.218859	0.277022	0.236199	0.251403	0.169349	0.247942	0.190528	0.170527	0.176541	0.249666	0.265737	0.155833	0.18025
YJR148W	0.150525	0.170527	0.234567	0.211404	0.262079	0.246229	0.286791	0.214355	0.253151	0.209943	0.234567	0.181504	0.204202	0.11487	0.189212	0.152626	0.214355	0.160214
YJR154W	0.267586	0.305252	0.236199	0.263902	0.205623	0.260268	0.182766	0.146409	0.175321	0.225012	0.177769	0.171713	0.249666	100	0.144393	0.205623	0.153688	0.130134
YKL001C	0.201391	0.201391	0.225012	0.181504	0.194531	0.246229	0.450023	0.316017	0.241162	0.155833	0.228153	0.167018	0.187905	0.0952638	0.209943	0.133793	0.209943	0.158008
YKL004W	0.186607	0.0959264	0.125701	0.113288	0.204202	0.189212	0.378423	0.198619	0.290795	0.198619	0.209943	0.159107	0.234567	0.171713	0.254912	0.221914	0.303143	0.265737
YKL008C	0.16245	0.137554	0.168179	0.158008	100	0.303143	0.303143	0.182766	0.168179	0.137554	0.175321	0.208493	0.303143	0.244528	0.309513	0.22974	0.236199	0.124833
YKL035W	0.127456	0.318215	0.258471	0.273208	0.236199	0.208493	0.212874	0.189212	0.198619	0.165864	0.154756	0.152626	0.191853	0.170527	0.232947	0.246229	0.164718	0.191853
YKL042W	0.159107	0.165864	0.236199	0.226577	0.246229	0.184038	0.147427	0.228153	0.152626	0.131039	0.386375	0.236199	0.228153	0.17411	0.242839	0.256685	0.134723	100
YKL043W	0.207053	0.964646	0.247942	0.194531	0.165864	0.175321	0.141421	0.110191	0.134723	0.204202	0.179005	0.209943	0.201391	0.181504	0.223457	0.204202	0.181504	0.191853
YKL044W	0.22974	0.565685	0.237841	0.205623	0.17411	0.176541	0.161328	0.169349	0.151572	0.195884	0.176541	0.205623	0.212874	0.195884	0.187905	0.193187	0.159107	0.190528
YKL045W	0.11487	0.201391	0.363008	0.35801	0.28481	0.220381	0.151572	0.128343	0.11487	0.265737	0.368075	0.336359	0.275108	0.165864	0.186607	0.170527	0.149485	0.0864537
YKL048C	0.197247	0.124833	0.177769	0.172907	0.260268	0.260268	0.249666	0.181504	0.194531	0.191853	0.254912	0.164718	0.184038	0.184038	0.228153	0.244528	0.223457	0.169349
YKL052C	0.201391	0.142405	0.204202	0.161328	0.341054	0.290795	0.271321	0.186607	0.211404	0.194531	0.209943	0.142405	0.168179	0.205623	0.209943	0.186607	0.251403	0.130134
YKL065C	0.226577	0.334035	0.269447	0.267586	0.16358	0.236199	0.208493	0.2	0.191853	0.223457	0.171713	0.167018	0.167018	0.125701	0.187905	0.184038	0.197247	0.170527
YKL066W	0.184038	0.205623	0.280889	0.383706	0.373213	0.28481	0.296905	0.16358	0.146409	0.117283	0.165864	0.172907	0.263902	0.184038	0.215846	0.137554	0.160214	0.108673
YKL067W	0.133793	0.221914	0.262079	0.389062	0.324901	0.365533	0.232947	0.175321	0.143396	0.154756	0.154756	0.187905	0.246229	0.17411	0.214355	0.16245	0.160214	0.11487
YKL069W	0.16358	0.190528	0.151572	0.18025	0.197247	0.271321	0.265737	0.236199	0.253151	0.225012	0.168179	0.165864	0.177769	0.146409	0.218859	0.231338	0.197247	0.221914
YKL089W	0.156917	0.184038	0.220381	0.277022	0.197247	0.249666	0.179005	0.187905	0.165864	0.231338	0.204202	0.226577	0.207053	0.193187	0.17411	0.232947	0.170527	0.184038
YKL096W	0.0933033	0.239496	0.236199	0.167018	0.204202	0.324901	0.606287	0.329436	0.18025	0.531474	0.0476319	0.0456916	0.116473	0.146409	0.353081	0.282843	0.370635	0.170527
YKL096W-A	0.184038	0.132869	0.160214	0.148452	0.226577	0.150525	0.303143	0.195884	0.223457	0.155833	0.148452	0.126576	0.241162	0.186607	0.389062	0.226577	0.378423	0.226577
YKL101W	0.164718	0.148452	0.197247	0.260268	0.34822	0.197247	0.225012	0.179005	0.133793	0.148452	0.171713	0.288786	0.322657	0.211404	0.207053	0.18025	0.185318	0.164718
YKL103C	0.262079	0.181504	0.242839	0.218859	0.228153	0.195884	0.204202	0.147427	0.132869	0.149485	0.195884	0.220381	0.254912	0.189212	0.254912	0.198619	0.228153	0.159107
YKL104C	0.465893	0.35801	0.34822	0.221914	0.179005	0.133793	0.164718	0.177769	0.186607	0.211404	0.187905	0.225012	0.164718	0.125701	0.133793	0.158008	0.212874	0.184038
YKL108W	0.160214	0.185318	0.256685	0.292817	0.221914	0.217347	0.154756	0.145397	0.170527	0.273208	0.267586	0.273208	0.260268	0.158008	0.175321	0.18025	0.13566	0.182766
YKL116C	0.179005	0.194531	0.2	0.197247	0.151572	0.186607	0.156917	0.151572	0.175321	0.341054	0.341054	0.278949	0.253151	0.170527	0.143396	0.208493	0.156917	0.244528
YKL127W	0.334035	0.234567	0.275108	0.256685	0.286791	0.207053	0.258471	0.215846	0.154756	0.134723	0.146409	0.159107	0.202792	0.158008	0.218859	0.165864	0.190528	0.134723
YKL130C	0.179005	0.159107	0.153688	0.155833	0.101396	0.226577	0.262079	0.226577	0.286791	0.294854	0.2	0.185318	0.212874	0.169349	0.190528	0.223457	0.223457	0.262079
YKL151C	0.215846	0.241162	0.292817	0.278949	0.236199	0.171713	0.236199	0.16358	0.197247	0.167018	0.172907	0.169349	0.190528	0.145397	0.190528	0.177769	0.286791	0.152626
YKL163W	0.228153	0.462675	0.316017	0.193187	0.110957	0.061132	0.0702222	0.0702222	0.131039	0.408405	0.906307	0.538893	0.378423	0.204202	0.184038	0.134723	0.116473	0.207053
YKL164C	0.145397	0.3605	0.195884	0.145397	0.0615572	0.0882703	0.0423373	0.0692555	0.1	0.602099	1.15514	0.81681	0.509824	0.221914	0.214355	0.138511	0.202792	0.28481
YKL165C	0.151572	0.134723	0.242839	0.271321	0.327161	0.234567	0.195884	0.149485	0.164718	0.16245	0.271321	0.220381	0.258471	0.208493	0.228153	0.202792	0.134723	0.16245
YKL172W	0.218859	0.0972655	0.110191	0.169349	0.191853	0.214355	0.249666	0.253151	0.246229	0.236199	0.194531	0.218859	0.234567	0.194531	0.195884	0.220381	0.198619	0.263902
YKL177W	0.223457	0.194531	0.239496	0.207053	0.228153	0.253151	0.246229	0.201391	0.18025	0.182766	0.160214	0.171713	0.198619	0.165864	0.170527	0.197247	0.208493	0.204202
YKL182W	0.320428	0.197247	0.218859	0.16358	0.16358	0.137554	0.150525	0.122264	0.144393	0.156917	0.212874	0.288786	0.278949	0.265737	0.28481	0.28481	0.175321	0.187905
YKL183W	0.153688	0.18025	0.153688	0.189212	0.215846	0.273208	0.223457	0.253151	0.247942	0.198619	0.244528	0.167018	0.155833	0.185318	0.208493	0.246229	0.195884	0.167018
YKL185W	0.22974	0.131039	0.218859	0.110957	0.100696	0.0907519	0.0707107	0.0907519	0.215846	0.851496	0.906307	0.462675	0.277022	0.212874	0.154756	0.164718	0.141421	0.373213
YKL209C	0.311666	0.209943	0.220381	0.145397	0.22974	0.111729	0.108673	0.152626	0.228153	0.263902	0.561778	0.236199	0.172907	0.152626	0.214355	0.217347	0.160214	0.186607
YKR010C	0.142405	0.144393	0.179005	0.223457	0.249666	0.249666	0.22974	0.184038	0.198619	0.156917	0.161328	0.195884	0.251403	0.225012	0.244528	0.249666	0.184038	0.195884
YKR012C	0.277022	0.221914	0.322657	0.51337	0.334035	0.263902	0.152626	0.110191	0.0864537	0.0619854	0.128343	0.290795	0.394493	0.307375	0.305252	0.186607	0.126576	0.1
YKR013W	0.275108	0.16358	0.416986	0.394493	0.373213	0.239496	0.170527	0.0823591	0.0737135	0.0726986	0.137554	0.355537	0.408405	0.386375	0.353081	0.160214	0.139474	0.0852635
YKR021W	0.17411	0.189212	0.202792	0.167018	0.181504	0.171713	0.234567	0.236199	0.241162	0.251403	0.186607	0.195884	0.176541	0.195884	0.176541	0.205623	0.231338	0.205623
YKR037C	0.190528	0.138511	0.185318	0.208493	0.215846	0.194531	0.228153	100	0.223457	0.204202	0.185318	0.215846	0.215846	0.176541	0.218859	0.214355	0.223457	0.185318
YKR039W	0.191853	0.506303	0.234567	0.17411	0.194531	0.190528	0.225012	100	0.202792	0.161328	0.112506	0.194531	0.184038	0.191853	100	0.208493	0.231338	0.16358
YKR041W	0.151572	0.194531	0.179005	0.164718	0.237841	0.186607	0.254912	0.253151	0.209943	0.221914	0.156917	0.191853	0.179005	0.179005	0.204202	0.220381	0.249666	0.207053
YKR042W	0.475683	0.318215	0.311666	0.246229	0.262079	0.16245	0.265737	0.186607	0.267586	0.239496	0.201391	0.117283	0.127456	0.0952638	0.148452	0.117283	0.198619	0.165864
YKR046C	0.225012	0.187905	0.201391	0.175321	0.214355	0.175321	0.294854	0.220381	0.223457	0.2	0.187905	0.170527	0.218859	0.156917	0.22974	0.194531	0.165864	0.194531
YKR069W	0.197247	0.236199	0.172907	0.128343	0.217347	0.220381	0.338698	0.212874	0.217347	0.212874	0.181504	0.175321	0.189212	0.159107	0.202792	0.217347	0.197247	0.189212
YKR077W	0.143396	0.294854	0.51337	0.313834	0.181504	0.205623	0.133793	0.13566	0.118921	0.273208	0.327161	0.292817	0.202792	100	0.104972	0.190528	0.152626	0.147427
YKR079C	0.186607	0.209943	0.118099	0.18025	0.172907	0.175321	0.217347	0.217347	0.244528	0.269447	0.236199	0.236199	0.208493	0.198619	0.161328	0.209943	0.172907	0.244528
YKR090W	0.142405	0.137554	0.190528	0.278949	0.247942	0.208493	0.226577	0.176541	0.158008	0.190528	0.217347	0.271321	0.247942	0.190528	0.242839	0.176541	0.217347	0.155833
YKR091W	0.478991	0.275108	0.28481	100	0.204202	0.194531	0.207053	0.148452	0.145397	0.171713	0.177769	0.181504	0.202792	0.171713	0.198619	0.164718	0.187905	0.165864
YLL002W	0.123114	0.177769	0.309513	0.311666	0.218859	100	0.190528	0.16245	0.185318	0.170527	0.246229	0.28481	0.242839	0.190528	0.214355	0.184038	0.153688	0.149485
YLL012W	0.151572	0.128343	0.249666	0.262079	0.241162	0.307375	0.320428	0.185318	0.182766	0.149485	0.151572	0.17411	0.234567	0.17411	0.253151	0.209943	0.197247	0.149485
YLL022C	0.126576	100	0.247942	0.296905	0.262079	0.231338	0.197247	0.189212	0.165864	0.140444	0.209943	0.267586	0.262079	0.217347	0.205623	0.2	0.144393	0.140444
YLL028W	0.4	0.416986	0.391768	0.175321	0.201391	0.201391	0.232947	0.185318	0.28481	0.218859	0.193187	0.112506	0.109429	0.0993093	0.141421	0.132869	0.237841	0.201391
YLL032C	0.221914	0.101396	0.131951	0.11487	0.184038	0.241162	0.307375	0.277022	0.280889	0.207053	0.179005	0.13566	0.164718	0.232947	0.262079	0.241162	0.271321	0.218859
YLL061W	0.215846	0.215846	0.189212	0.116473	0.179005	0.237841	0.506303	0.237841	0.246229	0.191853	0.186607	0.167018	0.179005	0.112506	0.209943	0.179005	0.265737	0.169349
YLL062C	0.184038	0.179005	0.236199	0.176541	0.207053	0.253151	0.292817	0.254912	0.204202	0.187905	0.223457	0.165864	0.148452	0.151572	0.193187	0.191853	0.228153	0.181504
YLL066C	0.149485	0.160214	0.301049	0.290795	0.260268	0.191853	0.120581	0.187905	0.190528	0.18025	0.509824	0.247942	0.184038	0.177769	0.225012	0.236199	0.124833	0.115669
YLL067C	0.118099	0.187905	0.320428	0.324901	0.186607	0.194531	0.16358	0.138511	0.17411	0.254912	100	0.336359	0.208493	0.190528	0.202792	0.221914	0.156917	0.165864
YLR032W	0.189212	100	0.215846	0.204202	0.231338	0.168179	0.204202	0.186607	0.179005	0.195884	0.241162	0.246229	0.225012	0.197247	0.181504	0.207053	0.190528	0.159107
YLR034C	0.186607	0.17411	0.221914	0.148452	0.16358	0.186607	0.280889	0.22974	0.277022	0.234567	0.179005	0.172907	0.16245	0.185318	0.225012	0.171713	0.251403	0.211404
YLR040C	0.288786	0.207053	0.189212	0.153688	0.207053	0.209943	0.226577	0.215846	0.182766	0.267586	0.153688	0.18025	0.207053	0.168179	0.197247	0.2	0.209943	0.182766
YLR041W	0.292817	0.212874	0.187905	0.176541	0.226577	0.209943	0.226577	0.286791	0.187905	0.201391	0.160214	0.176541	0.247942	0.168179	0.17411	0.179005	0.160214	0.187905
YLR045C	0.090125	100	0.131039	0.215846	0.214355	0.249666	0.275108	0.209943	0.182766	0.169349	0.155833	0.218859	0.207053	0.22974	0.278949	0.309513	0.189212	0.207053
YLR049C	0.102101	100	0.258471	0.311666	0.217347	0.16245	0.110191	0.110191	0.110191	0.336359	0.535171	0.431691	0.318215	0.201391	0.195884	0.151572	0.123971	0.181504
YLR050C	0.151572	0.220381	0.246229	0.277022	0.294854	0.301049	0.220381	0.176541	0.169349	0.167018	0.149485	0.198619	0.228153	0.187905	0.195884	0.205623	0.151572	0.151572
YLR056W	0.102811	0.0784584	0.109429	0.13566	0.262079	0.244528	0.428709	0.232947	0.28481	0.215846	0.208493	0.182766	0.236199	0.189212	0.286791	0.221914	0.288786	0.179005
YLR057W	100	0.187905	0.18025	0.186607	0.208493	0.148452	0.247942	0.239496	0.246229	0.239496	0.208493	0.184038	0.170527	0.150525	0.190528	0.2	0.221914	0.228153
YLR058C	0.132869	0.282843	0.301049	0.202792	0.18025	0.123114	0.232947	0.198619	0.260268	0.202792	0.195884	0.151572	0.138511	0.134723	0.193187	0.231338	0.329436	0.254912
YLR079W	0.126576	0.214355	0.134723	0.172907	0.146409	0.149485	0.117283	0.138511	0.144393	0.350642	0.531474	0.402782	0.320428	0.231338	0.194531	0.187905	0.164718	0.241162
YLR084C	0.185318	0.172907	0.190528	0.170527	0.177769	0.175321	0.232947	0.211404	0.239496	0.225012	0.207053	0.237841	0.179005	0.184038	0.187905	0.220381	0.201391	0.226577
YLR095C	0.169349	0.182766	0.194531	0.212874	0.179005	0.201391	100	0.194531	0.218859	0.179005	0.232947	0.194531	0.187905	0.212874	0.218859	0.244528	0.191853	0.198619
YLR098C	0.151572	0.155833	0.131951	0.141421	0.134723	0.208493	0.239496	0.271321	0.313834	0.343426	0.215846	0.218859	0.177769	0.146409	0.172907	0.220381	0.239496	0.265737
YLR099C	0.327161	0.17411	0.152626	0.154756	0.17411	0.208493	0.231338	0.204202	0.218859	0.156917	0.231338	0.201391	0.225012	0.182766	0.225012	0.242839	0.17411	0.186607
YLR100W	0.169349	0.193187	0.149485	0.177769	0.151572	0.202792	0.223457	0.190528	0.280889	0.249666	0.239496	0.211404	0.223457	0.144393	0.201391	0.214355	0.182766	0.254912
YLR103C	0.129235	0.175321	0.375809	0.336359	0.280889	0.211404	0.16358	0.159107	0.145397	0.159107	0.265737	0.303143	0.253151	0.181504	0.169349	0.181504	0.147427	0.154756
YLR121C	0.246229	0.249666	0.258471	0.265737	0.187905	0.260268	0.155833	0.186607	0.155833	0.146409	0.223457	0.258471	0.187905	0.204202	0.179005	0.187905	0.172907	0.146409
YLR131C	0.0687771	0.181504	0.0965936	0.0895025	0.123971	0.211404	0.305252	0.338698	0.336359	0.271321	0.169349	0.16245	0.338698	0.171713	0.225012	0.258471	0.381055	0.273208
YLR135W	0.215846	0.177769	0.22974	0.234567	0.265737	0.242839	0.221914	0.184038	0.167018	0.182766	0.185318	0.194531	0.17411	0.17411	0.184038	0.194531	0.226577	0.179005
YLR142W	0.16358	0.202792	0.265737	0.209943	0.273208	0.221914	0.271321	0.273208	0.253151	0.232947	0.167018	0.179005	0.182766	0.145397	0.137554	0.176541	0.145397	0.187905
YLR151C	0.182766	0.198619	0.242839	0.258471	0.225012	0.198619	0.2	0.251403	0.182766	0.147427	100	0.194531	0.195884	0.182766	0.220381	0.22974	0.155833	0.171713
YLR154C	0.217347	0.164718	0.228153	0.241162	0.275108	0.212874	0.232947	0.187905	0.184038	0.191853	0.181504	0.205623	0.236199	0.158008	0.212874	0.158008	0.209943	0.148452
YLR169W	0.190528	0.254912	0.187905	0.16245	0.179005	0.195884	0.282843	0.221914	0.232947	0.176541	0.181504	0.176541	0.17411	0.154756	0.205623	0.204202	0.208493	0.258471
YLR180W	0.253151	0.204202	0.181504	0.133793	0.16358	0.17411	0.383706	0.271321	0.280889	0.205623	0.185318	0.153688	0.17411	0.126576	0.193187	0.197247	0.253151	0.2
YLR183C	0.0615572	0.0726986	0.381055	0.434694	0.375809	0.215846	0.2	0.120581	0.107177	0.145397	0.3605	0.381055	0.389062	0.220381	0.242839	0.177769	0.181504	0.124833
YLR190W	0.0835088	0.155833	0.116473	0.144393	0.0972655	0.204202	0.282843	0.341054	0.456305	0.416986	0.251403	0.194531	0.127456	0.116473	0.16245	0.282843	0.28481	0.345815
YLR194C	0.431691	0.236199	0.103526	0.114076	0.119748	0.152626	0.149485	0.108673	0.17411	0.472397	0.577572	0.391768	0.253151	0.185318	0.131039	0.182766	0.171713	0.204202
YLR209C	0.236199	0.172907	0.2	0.185318	0.251403	0.194531	0.280889	0.211404	0.209943	0.160214	0.153688	0.148452	0.226577	0.168179	0.218859	0.207053	0.262079	0.172907
YLR210W	0.207053	0.201391	0.165864	0.234567	0.256685	0.260268	0.256685	0.195884	0.185318	0.187905	0.149485	0.189212	0.181504	0.232947	0.225012	0.215846	0.115669	0.205623
YLR212C	0.106437	0.181504	0.169349	0.301049	0.2	0.22974	0.182766	0.164718	0.231338	0.231338	0.215846	0.324901	0.22974	0.160214	0.218859	0.187905	0.185318	0.181504
YLR225C	0.320428	0.202792	0.193187	0.152626	0.202792	0.184038	0.307375	0.205623	0.217347	0.193187	0.161328	0.154756	0.184038	0.159107	0.217347	0.207053	0.218859	0.190528
YLR231C	0.189212	0.181504	0.211404	0.160214	0.220381	0.184038	0.242839	0.209943	0.198619	0.198619	0.204202	0.211404	0.217347	0.160214	0.211404	0.194531	0.237841	0.189212
YLR233C	0.184038	0.164718	0.231338	0.244528	0.247942	0.190528	0.221914	0.209943	0.16245	0.172907	0.194531	0.223457	0.212874	0.151572	0.221914	0.201391	0.214355	0.182766
YLR234W	0.156917	0.168179	0.22974	0.218859	0.244528	0.175321	0.221914	0.18025	0.209943	0.211404	0.211404	0.273208	0.209943	0.185318	0.164718	0.172907	0.207053	0.193187
YLR235C	0.143396	0.17411	0.217347	0.341054	0.318215	0.214355	0.195884	0.182766	0.179005	0.16245	0.211404	0.214355	0.228153	0.176541	0.189212	0.16245	0.195884	0.179005
YLR236C	0.107177	0.138511	0.179005	0.34822	0.262079	0.286791	0.211404	0.171713	0.184038	0.241162	0.17411	0.305252	0.253151	0.193187	0.16245	0.184038	0.152626	0.202792
YLR254C	0.228153	0.211404	0.193187	0.120581	0.185318	0.172907	0.187905	0.207053	0.247942	0.265737	0.18025	0.223457	0.187905	0.172907	0.207053	0.182766	0.217347	0.262079
YLR273C	0.205623	0.273208	0.375809	0.275108	0.22974	0.16358	0.138511	0.140444	0.170527	0.17411	0.331728	0.271321	0.197247	0.128343	0.151572	0.125701	0.2	0.237841
YLR274W	0.249666	0.254912	0.34822	100	0.146409	0.111729	0.117283	0.130134	0.236199	0.329436	0.386375	0.286791	0.191853	0.146409	0.122264	0.143396	0.179005	0.305252
YLR286C	0.453154	0.378423	0.282843	0.177769	0.0888843	0.0742262	0.0668964	0.0444421	0.0444421	0.0594604	0.208493	0.527803	0.73615	0.495883	0.573582	0.386375	0.296905	0.223457
YLR288C	0.212874	0.273208	0.231338	0.104972	100	0.237841	0.220381	0.253151	100	0.207053	0.131951	0.209943	0.231338	0.209943	0.167018	0.220381	0.197247	0.169349
YLR297W	0.345815	0.197247	0.208493	0.182766	0.22974	0.237841	0.18025	0.22974	0.234567	0.204202	0.184038	0.165864	0.172907	0.186607	0.154756	0.176541	0.179005	0.193187
YLR300W	0.193187	0.0939523	0.102101	0.130134	0.254912	0.267586	0.386375	0.155833	0.11487	0.130134	0.288786	0.296905	0.3605	0.258471	0.322657	0.244528	0.2	0.140444
YLR302C	100	0.225012	0.29897	0.201391	0.205623	0.212874	0.277022	0.320428	0.226577	0.201391	0.175321	0.17411	0.18025	0.147427	0.139474	0.155833	0.170527	0.181504
YLR303W	0.223457	0.17411	0.236199	0.189212	0.217347	0.343426	0.402782	0.303143	0.294854	0.211404	0.181504	0.134723	0.140444	0.107923	0.168179	0.145397	0.197247	0.149485
YLR313C	0.138511	100	0.375809	0.267586	0.28481	0.217347	0.197247	0.209943	0.17411	0.168179	0.260268	100	0.239496	0.150525	0.18025	0.201391	0.140444	0.132869
YLR326W	0.158008	0.190528	0.265737	0.277022	0.29897	0.217347	0.273208	0.179005	0.167018	0.171713	0.144393	0.190528	0.232947	0.158008	0.225012	0.190528	0.185318	0.16245
YLR342W	0.169349	0.148452	0.198619	0.254912	0.307375	0.221914	0.260268	0.132869	0.18025	0.115669	0.148452	0.186607	0.193187	0.251403	0.262079	0.350642	0.232947	0.148452
YLR343W	0.189212	0.141421	0.225012	0.269447	0.378423	0.225012	0.167018	0.169349	0.150525	0.118099	0.211404	0.176541	0.241162	0.22974	0.301049	0.246229	0.150525	0.16245
YLR347C	0.207053	0.137554	0.156917	0.22974	0.194531	0.160214	0.185318	0.175321	0.204202	0.269447	0.256685	0.234567	0.209943	0.214355	0.175321	0.217347	0.18025	0.244528
YLR353W	0.148452	100	0.17411	0.215846	0.176541	0.150525	0.236199	0.207053	0.211404	0.263902	0.217347	0.191853	0.185318	0.167018	0.194531	0.242839	0.220381	0.239496
YLR372W	0.16245	0.129235	0.177769	0.202792	0.329436	0.228153	0.311666	0.172907	0.187905	0.164718	0.177769	0.211404	0.258471	0.220381	0.267586	0.164718	0.201391	0.142405
YLR373C	0.131951	0.161328	0.184038	0.186607	0.278949	0.2	0.249666	0.208493	0.247942	0.179005	0.170527	0.168179	0.214355	0.195884	0.273208	0.211404	0.207053	0.193187
YLR380W	0.175321	0.172907	0.160214	0.212874	0.231338	0.253151	0.223457	0.168179	0.204202	0.218859	0.151572	0.221914	0.234567	100	0.191853	0.242839	0.189212	0.185318
YLR383W	0.126576	100	0.265737	0.370635	0.143396	0.253151	0.211404	0.18025	0.141421	0.16245	0.207053	0.228153	0.228153	0.202792	0.215846	100	0.186607	0.187905
YLR413W	0.265737	0.170527	0.0737135	0.0535887	0.0939523	0.117283	0.184038	0.198619	0.331728	0.28481	0.353081	0.271321	0.336359	0.244528	0.244528	0.244528	0.241162	0.336359
YLR437C	0.151572	0.155833	0.148452	0.208493	0.209943	0.209943	0.286791	0.208493	0.22974	0.204202	0.204202	0.16245	0.193187	0.204202	0.236199	0.273208	0.194531	0.177769
YLR438W	0.0668964	0.113288	0.129235	0.147427	0.187905	0.278949	0.456305	0.353081	0.434694	0.355537	0.275108	0.217347	0.185318	0.121419	0.152626	0.207053	0.175321	0.185318
YLR452C	1.06295	0.550217	0.145397	0.127456	0.106437	0.169349	0.117283	0.127456	0.124833	0.202792	0.169349	0.236199	0.212874	0.202792	0.176541	0.181504	0.215846	0.29897
YLR455W	0.191853	0.170527	0.134723	0.207053	0.2	0.29897	0.280889	0.234567	0.189212	0.139474	0.134723	0.168179	0.207053	0.234567	0.244528	0.282843	0.214355	0.170527
YLR457C	0.214355	0.207053	0.29897	0.28481	0.232947	0.220381	0.194531	0.198619	0.184038	0.152626	0.190528	0.247942	0.190528	0.171713	0.150525	0.190528	0.169349	0.165864
YLR458W	0.202792	0.217347	0.228153	0.254912	0.140444	0.226577	0.181504	0.228153	0.165864	0.232947	0.131951	0.260268	0.194531	100	100	0.189212	0.208493	0.189212
YLR462W	0.110957	0.204202	0.35801	0.383706	0.168179	0.18025	0.142405	0.140444	0.164718	0.228153	0.324901	0.402782	0.239496	0.170527	0.158008	0.170527	0.142405	0.181504
YLR463C	0.119748	0.16245	0.531474	0.370635	0.191853	0.169349	0.131039	0.147427	0.169349	0.204202	0.370635	0.383706	0.211404	0.179005	0.175321	0.182766	0.114076	0.16358
YLR464W	0.122264	0.16358	0.475683	0.3605	0.197247	0.17411	0.150525	0.142405	0.16358	0.197247	0.34822	0.363008	0.223457	0.167018	0.172907	0.161328	0.16358	0.149485
YLR466W	0.149485	0.187905	0.402782	0.239496	0.241162	0.149485	0.181504	0.121419	0.160214	0.239496	0.265737	0.363008	0.251403	0.181504	0.151572	0.16245	0.160214	0.181504
YLR467W	0.138511	0.150525	0.419887	0.329436	0.234567	0.168179	0.167018	0.128343	0.152626	0.232947	0.336359	0.327161	0.241162	0.168179	0.185318	0.152626	0.168179	0.142405
YML012W	0.152626	0.165864	0.190528	0.273208	0.237841	0.244528	0.28481	0.18025	0.2	0.175321	0.177769	0.177769	0.253151	0.170527	0.256685	0.186607	0.175321	0.165864
YML020W	0.158008	0.145397	0.311666	0.278949	0.217347	0.265737	0.16358	0.184038	0.155833	0.16358	0.267586	0.190528	0.208493	0.169349	0.204202	0.165864	0.209943	0.232947
YML027W	0.0607097	0.126576	0.663456	0.489056	0.28481	0.242839	0.234567	0.136604	0.102101	0.143396	0.296905	0.368075	0.282843	0.198619	0.215846	0.159107	0.147427	0.104247
YML033W	0.145397	0.131039	0.106437	0.112506	0.193187	0.187905	0.350642	0.355537	0.345815	0.234567	0.204202	0.13566	0.139474	0.160214	0.239496	0.262079	0.345815	0.234567
YML034W	0.146409	0.144393	0.113288	0.102101	0.164718	0.18025	0.327161	0.307375	0.338698	0.254912	0.186607	0.158008	0.172907	0.160214	0.217347	0.260268	0.311666	0.286791
YML050W	0.202792	0.179005	0.232947	0.194531	0.265737	0.2	0.2	0.223457	0.208493	0.184038	100	0.194531	0.189212	0.181504	0.181504	0.234567	0.177769	0.172907
YML058W	0.148452	0.113288	0.187905	0.146409	0.175321	0.204202	0.456305	0.428709	0.394493	0.193187	0.164718	0.076313	0.100696	0.130134	0.320428	0.262079	0.422807	0.182766
YML060W	0.186607	0.126576	0.239496	0.282843	0.290795	0.198619	0.225012	0.147427	0.161328	0.187905	0.217347	0.258471	0.237841	0.221914	0.194531	0.177769	0.182766	0.149485
YML061C	0.202792	0.143396	0.223457	0.290795	0.290795	0.195884	0.220381	0.16358	0.159107	0.184038	0.186607	0.205623	0.249666	0.177769	0.186607	0.189212	0.186607	0.202792
YML064C	0.187905	0.118099	0.202792	0.168179	0.231338	0.168179	0.256685	0.260268	0.277022	0.189212	0.189212	0.150525	0.191853	0.165864	0.232947	0.214355	0.296905	0.189212
YML065W	0.150525	0.131039	0.119748	0.141421	0.236199	0.207053	0.282843	0.236199	0.244528	0.246229	0.170527	0.182766	0.189212	0.182766	0.262079	0.231338	0.262079	0.232947
YML066C	0.232947	0.271321	0.226577	0.246229	0.226577	0.167018	0.212874	0.182766	0.2	0.160214	0.186607	0.171713	0.217347	0.191853	0.171713	0.207053	0.237841	0.140444
YML072C	0.160214	0.160214	0.171713	0.184038	0.195884	0.225012	0.215846	0.232947	0.237841	0.218859	0.215846	0.17411	0.138511	0.17411	0.220381	0.286791	0.215846	0.225012
YML100W	0.102811	0.71602	0.414106	0.273208	0.165864	0.149485	0.129235	0.113288	0.142405	0.220381	0.176541	0.278949	0.239496	0.179005	0.212874	100	0.191853	0.16245
YML102W	0.131039	0.186607	0.231338	0.260268	0.209943	0.207053	0.186607	0.149485	0.179005	0.241162	0.218859	0.260268	0.244528	0.197247	0.165864	0.191853	0.191853	0.202792
YML109W	100	0.145397	0.205623	0.204202	0.258471	0.197247	0.256685	0.185318	0.189212	0.197247	0.201391	0.205623	0.211404	0.171713	0.217347	0.204202	0.205623	0.171713
YML110C	0.246229	0.251403	0.278949	0.221914	0.232947	0.17411	0.246229	0.142405	0.205623	0.205623	0.207053	0.207053	0.209943	0.158008	0.2	0.144393	0.181504	0.151572
YML116W	0.185318	0.329436	0.221914	0.130134	0.179005	0.185318	0.244528	0.231338	0.209943	0.201391	0.165864	0.176541	0.172907	0.185318	0.221914	0.205623	0.201391	0.214355
YML117W	0.282843	0.22974	0.2	0.161328	0.211404	0.189212	0.228153	0.184038	0.152626	0.186607	0.177769	0.186607	0.189212	0.218859	0.246229	0.239496	0.209943	0.154756
YML119W	0.131951	0.107177	0.134723	0.0823591	0.186607	0.171713	0.286791	0.341054	0.462675	0.29897	0.225012	0.169349	0.191853	0.139474	0.151572	0.226577	0.355537	0.307375
YML120C	0.190528	0.313834	0.204202	0.155833	0.181504	0.201391	0.204202	0.152626	0.234567	0.226577	0.195884	0.237841	0.193187	0.198619	0.170527	0.189212	0.195884	0.201391
YML123C	0.13566	0.131039	0.150525	0.145397	0.217347	0.194531	0.313834	0.241162	0.316017	0.223457	0.251403	0.194531	0.215846	0.190528	0.197247	0.187905	0.197247	0.204202
YML125C	0.223457	0.204202	0.169349	0.169349	0.220381	0.247942	0.316017	0.237841	0.307375	0.231338	0.148452	0.133793	0.154756	0.154756	0.190528	0.2	0.190528	0.197247
YMR001C	0.100696	0.0876606	0.0795536	0.0664343	0.119748	0.207053	0.402782	0.355537	0.465893	0.324901	0.223457	0.172907	0.138511	0.172907	0.249666	0.324901	0.431691	0.324901
YMR002W	0.150525	0.129235	0.175321	0.177769	0.204202	0.228153	0.350642	0.288786	0.277022	0.198619	0.212874	0.154756	0.184038	0.137554	0.234567	0.189212	0.269447	0.168179
YMR003W	0.164718	0.198619	0.155833	0.179005	0.190528	0.288786	0.280889	0.231338	0.205623	0.187905	0.153688	0.181504	0.187905	0.185318	0.212874	0.204202	0.239496	0.205623
YMR011W	0.223457	0.370635	0.450023	0.324901	0.223457	0.207053	0.170527	0.110191	0.132869	0.186607	0.411246	0.368075	0.303143	0.168179	0.159107	0.0852635	0.100696	0.0972655
YMR015C	0.239496	0.143396	0.127456	0.16245	0.185318	0.220381	0.269447	0.220381	0.234567	0.208493	0.239496	0.182766	0.215846	0.167018	0.241162	0.211404	0.191853	0.201391
YMR031C	0.137554	0.28481	0.309513	0.193187	0.127456	0.104247	0.172907	0.246229	0.288786	0.288786	0.271321	0.218859	0.139474	0.134723	0.144393	0.187905	0.263902	0.294854
YMR032W	0.17411	0.104247	0.109429	0.109429	0.131951	0.141421	0.273208	0.327161	0.485678	0.331728	0.241162	0.191853	0.149485	0.191853	0.141421	0.242839	0.305252	0.324901
YMR055C	0.184038	0.428709	0.175321	0.118921	0.209943	0.191853	0.273208	0.189212	0.189212	0.201391	0.181504	0.18025	0.205623	0.191853	0.181504	0.198619	0.202792	0.212874
YMR058W	0.149485	0.076313	0.0876606	0.0952638	0.141421	0.150525	0.232947	0.190528	0.275108	0.265737	0.329436	0.275108	0.249666	0.197247	0.322657	0.282843	0.368075	0.265737
YMR078C	0.102811	0.139474	0.260268	0.313834	0.249666	0.228153	0.207053	0.182766	0.161328	0.147427	0.253151	0.296905	0.260268	0.207053	0.244528	0.237841	0.118921	0.156917
YMR144W	0.0858565	100	0.242839	0.228153	0.241162	0.225012	0.275108	0.202792	0.189212	0.17411	0.184038	0.201391	0.221914	0.156917	0.239496	0.215846	0.228153	0.18025
YMR145C	0.241162	0.161328	0.164718	0.141421	0.22974	0.190528	0.258471	0.215846	0.234567	0.263902	0.225012	0.176541	0.165864	0.152626	0.217347	0.185318	0.237841	0.198619
YMR163C	0.228153	100	0.176541	0.169349	0.202792	0.228153	0.256685	0.215846	0.195884	0.207053	0.158008	0.16245	0.187905	100	0.225012	0.185318	0.223457	0.202792
YMR179W	0.0812252	0.209943	0.394493	0.434694	0.218859	0.228153	0.133793	0.129235	0.107177	0.212874	0.290795	0.542642	0.267586	0.205623	0.151572	0.144393	0.184038	0.131039
YMR183C	0.146409	0.176541	0.146409	0.16358	0.161328	0.253151	0.244528	0.277022	0.244528	0.214355	0.133793	0.176541	0.176541	0.211404	0.2	0.239496	0.275108	0.247942
YMR189W	0.172907	0.260268	0.277022	0.221914	0.168179	0.17411	0.211404	0.212874	0.242839	0.208493	0.179005	0.160214	0.138511	0.133793	0.208493	0.185318	0.280889	0.246229
YMR198W	0.900047	0.186607	0.111729	0.123114	0.194531	0.244528	0.239496	0.189212	0.194531	0.190528	0.126576	0.139474	0.177769	0.217347	0.225012	0.211404	0.239496	0.181504
YMR199W	0.0678302	0.104972	0.489056	100	0.383706	0.278949	0.209943	0.137554	0.0926588	0.117283	0.316017	0.440762	0.397237	0.246229	0.254912	0.197247	0.150525	0.108673
YMR202W	0.179005	0.155833	0.170527	0.18025	0.168179	0.215846	0.271321	0.254912	0.269447	0.182766	0.225012	0.168179	0.211404	0.160214	0.232947	0.190528	0.234567	0.182766
YMR215W	0.0737135	0.0641713	0.080107	0.111729	0.307375	0.322657	0.557897	0.309513	0.278949	0.16358	0.11487	0.121419	0.220381	0.239496	0.405584	0.34822	0.353081	0.214355
YMR238W	0.260268	0.207053	0.244528	0.246229	0.22974	0.208493	0.244528	0.198619	0.197247	0.141421	0.172907	0.175321	0.193187	0.169349	0.207053	0.212874	0.175321	0.159107
YMR246W	0.288786	0.159107	0.126576	0.0972655	0.11487	0.13566	0.17411	0.176541	0.2	0.241162	0.290795	0.305252	0.303143	0.249666	0.258471	0.191853	0.253151	0.237841
YMR253C	100	0.232947	0.184038	0.194531	0.147427	0.221914	0.187905	0.223457	0.246229	0.273208	0.191853	0.226577	0.169349	0.138511	0.16358	0.181504	0.228153	0.244528
YMR278W	0.211404	0.258471	0.249666	0.205623	0.215846	0.225012	0.225012	0.22974	0.177769	0.197247	0.16358	0.187905	0.175321	0.164718	0.191853	0.181504	0.185318	0.185318
YNL003C	0.234567	0.220381	0.214355	0.18025	0.195884	0.205623	0.275108	0.212874	0.201391	0.181504	0.161328	0.167018	0.195884	0.142405	0.244528	0.181504	0.251403	0.18025
YNL015W	0.122264	0.207053	0.184038	0.311666	0.197247	0.269447	0.161328	0.120581	0.13566	0.151572	0.193187	0.256685	0.309513	0.254912	0.290795	0.220381	0.201391	0.170527
YNL030W	0.0420448	0.0510506	0.0598739	0.239496	0.478991	0.527803	0.386375	0.232947	0.18025	0.102101	0.119748	0.189212	0.440762	0.389062	0.527803	0.292817	0.215846	0.159107
YNL031C	0.061132	0.0784584	0.0726986	0.215846	0.383706	0.51337	0.331728	0.191853	0.168179	0.122264	0.104972	0.2	0.373213	0.434694	0.419887	0.244528	0.236199	0.165864
YNL037C	0.172907	0.171713	0.147427	0.232947	0.334035	0.456305	0.386375	0.28481	0.269447	0.211404	0.153688	0.145397	0.147427	0.148452	0.185318	0.148452	0.144393	0.138511
YNL043C	0.177769	0.169349	0.212874	0.16245	0.244528	0.198619	0.322657	0.195884	0.212874	0.171713	0.160214	0.164718	0.207053	100	0.256685	0.184038	0.236199	0.184038
YNL056W	0.234567	0.223457	0.198619	0.197247	0.187905	0.197247	0.218859	0.231338	0.249666	0.175321	0.197247	0.170527	0.202792	0.158008	0.184038	0.181504	0.220381	0.197247
YNL057W	0.129235	0.134723	0.148452	0.0888843	0.123971	0.131951	0.239496	0.277022	0.440762	0.375809	0.263902	0.212874	0.209943	0.182766	0.145397	0.223457	0.234567	0.389062
YNL058C	0.129235	0.142405	0.0907519	0.0570382	0.106437	0.118921	0.256685	0.416986	0.577572	0.386375	0.290795	0.212874	0.186607	0.103526	0.168179	0.236199	0.4	0.478991
YNL078W	0.217347	0.231338	0.102811	0.0926588	0.131951	0.120581	0.106437	0.128343	0.106437	0.373213	0.589708	0.459479	0.370635	0.234567	0.234567	0.191853	0.223457	0.267586
YNL082W	0.131039	0.186607	0.316017	0.391768	0.231338	0.177769	0.153688	0.147427	0.132869	0.170527	0.305252	0.320428	0.265737	0.159107	0.156917	0.267586	0.153688	0.153688
YNL102W	0.118921	0.805564	0.208493	0.363008	0.282843	0.16245	0.156917	0.159107	0.171713	0.117283	0.221914	0.303143	0.301049	0.194531	0.209943	0.126576	0.113288	0.131951
YNL111C	0.195884	0.152626	0.186607	0.176541	0.204202	0.244528	0.320428	0.214355	0.271321	0.214355	0.22974	0.155833	0.256685	0.149485	0.159107	0.18025	0.182766	0.186607
YNL126W	0.104972	0.114076	0.171713	0.234567	0.305252	0.265737	0.275108	0.242839	0.159107	0.126576	0.13566	0.169349	0.262079	0.28481	0.29897	0.3605	0.169349	0.161328
YNL134C	0.204202	0.345815	0.428709	0.368075	0.254912	0.244528	0.172907	0.181504	0.172907	0.16245	0.195884	0.2	0.189212	0.189212	0.170527	0.169349	0.0742262	0.140444
YNL145W	0.833973	0.51337	0.301049	0.11487	0.118099	0.0574349	0.097942	0.0812252	0.217347	0.365533	0.450023	0.253151	0.271321	0.118099	0.155833	0.101396	0.251403	0.280889
YNL160W	0.0812252	0.191853	0.303143	0.282843	0.231338	0.170527	0.106437	0.134723	0.345815	0.231338	0.434694	0.244528	0.223457	0.136604	0.175321	0.158008	0.217347	0.223457
YNL165W	0.201391	0.175321	0.267586	0.260268	0.260268	0.214355	0.231338	0.167018	0.160214	0.144393	0.179005	0.207053	0.253151	0.181504	0.214355	0.160214	0.220381	0.167018
YNL169C	0.165864	0.186607	0.256685	0.217347	0.247942	0.175321	0.220381	0.158008	0.181504	0.179005	0.198619	0.201391	0.247942	0.184038	0.22974	0.179005	0.242839	0.170527
YNL171C	0.185318	0.177769	0.202792	0.175321	0.209943	0.186607	0.239496	0.198619	0.215846	0.215846	0.185318	0.189212	0.194531	0.158008	0.215846	0.194531	0.294854	0.191853
YNL172W	0.131039	0.164718	0.176541	0.190528	0.172907	0.275108	0.201391	0.242839	0.232947	0.204202	0.262079	0.17411	0.168179	0.148452	0.239496	0.225012	0.223457	0.239496
YNL173C	0.176541	0.336359	0.212874	0.184038	0.186607	0.194531	0.148452	0.150525	0.181504	0.220381	0.209943	0.247942	0.232947	0.375809	0.122264	0.17411	0.176541	0.204202
YNL176C	0.185318	0.17411	0.160214	0.167018	0.242839	0.246229	0.212874	0.228153	0.237841	0.144393	0.242839	0.150525	0.18025	0.198619	0.303143	0.260268	0.198619	0.148452
YNL181W	0.147427	0.177769	0.221914	0.275108	0.218859	0.242839	0.195884	0.168179	0.193187	0.193187	0.217347	0.256685	0.214355	0.198619	0.175321	0.16358	0.212874	0.172907
YNL197C	0.116473	0.142405	0.121419	0.221914	0.218859	0.309513	0.258471	0.214355	0.18025	0.208493	0.148452	0.217347	0.211404	0.253151	0.234567	0.208493	0.234567	0.208493
YNL208W	0.450023	0.370635	0.425748	0.446915	0.288786	0.288786	0.327161	0.190528	0.189212	0.127456	0.141421	0.138511	0.148452	0.103526	0.138511	0.129235	0.118921	0.103526
YNL216W	0.129235	0.154756	0.145397	0.156917	0.249666	0.205623	0.256685	0.205623	0.198619	0.197247	0.197247	0.17411	0.201391	0.18025	0.244528	0.242839	0.217347	0.334035
YNL225C	0.151572	100	0.195884	0.294854	0.198619	0.225012	0.18025	0.189212	0.185318	0.228153	0.207053	0.331728	0.239496	0.153688	0.13566	0.220381	0.156917	0.194531
YNL231C	0.118099	0.193187	0.226577	0.296905	0.244528	0.239496	0.204202	0.182766	0.185318	0.205623	0.189212	0.247942	0.231338	0.214355	0.18025	0.16358	0.16245	0.182766
YNL233W	0.154756	0.150525	0.34822	0.375809	0.237841	0.195884	0.17411	0.159107	0.139474	0.201391	0.211404	0.311666	0.232947	0.176541	0.148452	0.146409	0.154756	0.254912
YNL262W	0.35801	0.139474	0.278949	0.29897	0.365533	0.234567	0.175321	0.127456	0.147427	0.141421	0.202792	0.249666	0.269447	0.211404	0.205623	0.13566	0.159107	0.121419
YNL263C	0.153688	0.149485	0.256685	0.205623	0.288786	0.181504	0.249666	0.153688	0.170527	0.177769	0.195884	0.209943	0.282843	0.172907	0.226577	0.156917	0.198619	0.249666
YNL273W	0.161328	0.182766	0.205623	0.282843	0.237841	0.182766	0.17411	100	0.144393	0.239496	0.239496	0.269447	0.254912	0.2	0.149485	0.185318	0.17411	0.185318
YNL283C	0.251403	0.150525	0.165864	0.2	0.303143	0.265737	0.318215	0.181504	0.136604	0.119748	0.124833	0.181504	0.273208	0.226577	0.265737	0.179005	0.204202	0.202792
YNL289W	0.205623	0.307375	0.271321	0.218859	0.226577	0.190528	0.212874	0.159107	0.214355	0.18025	0.194531	0.17411	0.204202	0.151572	0.214355	0.136604	0.241162	0.169349
YNL304W	0.144393	0.191853	0.267586	0.262079	0.22974	0.194531	0.201391	0.191853	0.191853	100	0.215846	0.247942	0.201391	0.207053	0.209943	0.197247	0.133793	0.164718
YNL309W	0.138511	0.194531	0.303143	0.28481	0.22974	0.198619	0.198619	0.16358	0.154756	0.205623	0.226577	0.247942	0.22974	0.172907	0.177769	0.172907	0.172907	100
YNL326C	0.212874	0.156917	0.234567	0.191853	0.275108	0.181504	0.228153	0.149485	0.16245	0.186607	0.265737	0.234567	0.275108	0.197247	0.186607	0.197247	0.154756	0.177769
YNL328C	0.133793	0.149485	0.181504	0.459479	0.237841	0.205623	0.17411	0.201391	0.159107	0.201391	0.232947	0.249666	0.184038	0.193187	0.184038	0.242839	0.171713	0.181504
YNL339C	0.119748	0.164718	0.402782	0.365533	0.260268	0.208493	0.139474	0.136604	0.158008	0.205623	0.368075	0.282843	0.254912	0.145397	0.202792	0.158008	0.164718	0.132869
YNR009W	0.0895025	0.080107	0.204202	0.263902	0.286791	0.378423	0.265737	0.234567	0.185318	0.108673	100	0.217347	0.242839	0.218859	0.336359	0.263902	0.185318	0.131951
YNR044W	4.34113	1.67955	0.69644	0.129235	0.122264	0.0846745	0.113288	0.0784584	0.0835088	0.100696	0.143396	0.184038	0.168179	100	0.138511	0.139474	0.153688	0.195884
YNR050C	0.141421	0.17411	0.143396	0.16358	0.152626	0.17411	0.191853	0.156917	0.207053	0.215846	0.220381	0.247942	0.249666	0.223457	0.267586	0.22974	0.247942	0.269447
YNR066C	0.262079	0.263902	0.144393	0.194531	0.147427	0.260268	0.231338	0.231338	0.193187	0.181504	0.169349	0.208493	0.2	0.171713	0.153688	0.179005	0.269447	0.207053
YNR067C	0.104247	0.0959264	0.0784584	0.061132	0.0784584	0.0784584	0.061132	0.0870551	0.061132	0.565685	1.33614	1.08528	0.746426	0.373213	0.391768	0.313834	0.234567	0.416986
YOL007C	0.0913831	0.103526	0.440762	0.408405	0.419887	100	0.197247	0.108673	0.0888843	0.150525	0.197247	0.368075	0.425748	0.322657	0.204202	0.187905	0.138511	0.120581
YOL011W	0.179005	0.154756	0.394493	0.249666	0.201391	0.156917	0.221914	0.138511	0.190528	0.22974	0.246229	0.249666	0.202792	0.17411	0.182766	0.151572	0.171713	0.217347
YOL016C	0.627667	0.311666	0.416986	0.209943	0.244528	0.2	0.171713	0.169349	0.185318	0.170527	0.147427	0.189212	0.158008	0.161328	0.147427	0.124833	0.156917	0.16358
YOL017W	0.123114	0.184038	0.450023	0.381055	0.262079	0.156917	0.175321	0.148452	0.121419	0.218859	0.223457	0.301049	0.237841	0.175321	0.142405	0.161328	0.150525	0.244528
YOL019W	0.140444	0.223457	0.156917	0.22974	0.246229	0.221914	0.198619	0.132869	0.156917	0.242839	0.275108	0.292817	0.292817	0.215846	0.202792	0.156917	0.145397	0.179005
YOL030W	0.175321	0.160214	0.154756	0.161328	0.168179	0.242839	0.338698	0.322657	0.288786	0.16358	0.179005	0.113288	0.152626	0.161328	0.253151	0.231338	0.301049	0.198619
YOL034W	0.165864	0.141421	0.212874	0.251403	0.239496	0.278949	0.228153	0.175321	0.168179	0.165864	0.215846	0.205623	0.201391	0.16358	0.201391	0.168179	0.201391	0.280889
YOL058W	0.143396	0.309513	0.375809	0.294854	0.241162	0.182766	0.207053	0.153688	0.160214	0.143396	0.187905	0.151572	0.184038	0.179005	0.232947	0.170527	0.215846	0.205623
YOL069W	0.165864	0.168179	0.185318	0.172907	0.209943	0.249666	0.256685	0.28481	0.260268	0.168179	0.187905	0.150525	0.172907	0.18025	0.214355	0.228153	0.205623	0.197247
YOL070C	0.138511	0.241162	0.123971	0.117283	0.121419	0.204202	0.236199	0.288786	0.305252	0.236199	0.231338	0.263902	0.184038	0.155833	0.189212	0.217347	0.241162	0.256685
YOL088C	0.159107	0.185318	0.208493	0.217347	0.258471	0.221914	0.28481	0.214355	0.217347	0.172907	0.140444	0.143396	0.194531	0.140444	0.249666	0.189212	0.265737	0.217347
YOL090W	0.131039	0.126576	0.294854	0.378423	0.416986	0.212874	0.201391	0.120581	0.118921	0.142405	0.207053	0.324901	0.324901	0.182766	0.212874	0.170527	0.152626	0.172907
YOL094C	0.208493	0.18025	0.2	0.228153	0.18025	0.232947	0.205623	0.215846	0.212874	0.16245	0.150525	0.22974	0.242839	100	0.193187	100	0.223457	0.164718
YOL101C	0.269447	0.18025	0.161328	0.142405	0.246229	0.158008	0.186607	0.164718	0.223457	0.164718	0.336359	0.223457	0.278949	0.186607	0.146409	0.205623	0.17411	0.260268
YOL112W	0.169349	0.172907	0.18025	0.189212	0.195884	100	0.290795	0.197247	0.207053	0.164718	0.140444	0.172907	0.208493	0.169349	0.260268	0.236199	0.244528	0.267586
YOL114C	0.172907	0.158008	0.18025	0.168179	0.189212	0.22974	0.232947	0.186607	0.211404	0.205623	0.153688	0.205623	0.211404	0.158008	0.220381	0.215846	0.239496	0.320428
YOL119C	0.176541	0.191853	0.218859	0.215846	0.182766	0.176541	0.251403	0.215846	0.251403	0.201391	0.214355	0.171713	0.186607	100	0.186607	0.179005	0.198619	0.204202
YOL150C	0.13566	0.320428	0.277022	0.271321	0.202792	0.237841	0.215846	0.168179	0.175321	0.191853	0.149485	0.175321	0.186607	0.179005	0.194531	0.194531	0.207053	0.2
YOL158C	0.145397	0.13566	0.138511	0.0965936	0.129235	0.122264	0.232947	0.198619	0.336359	0.355537	0.368075	0.301049	0.226577	0.136604	0.214355	0.217347	0.265737	0.265737
YOR018W	0.271321	0.22974	0.239496	0.18025	0.181504	0.167018	0.194531	0.181504	0.186607	0.221914	0.212874	0.198619	0.181504	0.142405	0.195884	0.191853	0.202792	0.260268
YOR023C	0.201391	0.164718	0.17411	0.182766	0.198619	0.185318	0.246229	0.214355	0.241162	0.198619	0.228153	0.202792	0.201391	0.16245	0.205623	0.217347	0.207053	0.191853
YOR025W	0.0747425	0.550217	0.107923	0.105702	0.138511	0.17411	0.301049	0.292817	0.353081	0.211404	0.207053	0.16245	0.151572	0.131951	0.211404	0.292817	0.316017	0.263902
YOR033C	0.16245	0.158008	0.275108	0.301049	0.218859	0.186607	0.182766	0.164718	0.17411	0.165864	0.251403	0.267586	0.237841	0.184038	0.194531	0.207053	0.17411	0.168179
YOR049C	0.212874	0.195884	0.185318	0.159107	0.239496	0.17411	0.212874	0.195884	0.220381	0.197247	0.205623	0.2	0.197247	0.2	0.202792	0.197247	0.223457	0.193187
YOR058C	0.121419	0.269447	0.215846	0.278949	0.182766	0.160214	0.2	0.197247	0.428709	0.179005	0.231338	0.167018	0.185318	0.138511	0.290795	0.156917	0.167018	0.197247
YOR066W	0.198619	0.226577	0.262079	0.156917	0.131039	0.151572	0.105702	0.154756	0.244528	0.51337	0.428709	0.280889	0.182766	0.141421	0.133793	0.118099	0.208493	0.336359
YOR073W	0.137554	0.155833	0.176541	100	0.225012	0.282843	0.265737	0.247942	0.193187	0.141421	0.168179	0.187905	0.208493	0.187905	0.275108	0.263902	0.191853	0.175321
YOR075W	0.223457	0.186607	0.249666	0.269447	0.254912	0.249666	0.218859	0.217347	0.175321	0.145397	0.218859	0.185318	0.171713	0.165864	0.195884	0.204202	0.155833	0.170527
YOR084W	0.158008	0.120581	0.208493	0.236199	0.296905	0.221914	0.251403	0.171713	0.17411	0.155833	0.176541	0.195884	0.254912	0.187905	0.217347	0.195884	0.217347	0.232947
YOR105W	0.228153	0.161328	0.249666	0.184038	0.211404	0.208493	0.197247	0.246229	0.260268	0.161328	0.146409	0.153688	0.18025	100	0.239496	0.241162	0.209943	0.177769
YOR114W	0.151572	0.176541	0.221914	0.282843	0.239496	0.22974	0.198619	0.193187	0.145397	0.158008	0.165864	0.215846	0.218859	0.168179	0.211404	0.18025	0.22974	0.282843
YOR115C	0.202792	0.18025	0.226577	0.247942	0.278949	0.16245	0.2	0.193187	0.197247	0.18025	0.160214	0.190528	0.225012	0.167018	0.236199	0.170527	0.195884	0.228153
YOR127W	0.228153	0.244528	0.209943	0.278949	0.164718	0.151572	0.191853	0.18025	0.232947	0.223457	0.251403	0.217347	0.207053	0.155833	0.182766	0.18025	0.176541	0.172907
YOR144C	0.142405	0.201391	0.262079	0.301049	100	0.212874	0.208493	0.149485	0.179005	0.202792	0.209943	0.305252	0.218859	0.209943	0.151572	0.198619	0.169349	0.160214
YOR152C	0.194531	0.228153	0.195884	0.172907	0.225012	0.294854	0.301049	0.280889	0.22974	0.186607	0.11487	0.122264	0.179005	0.167018	0.195884	0.179005	0.256685	0.191853
YOR153W	0.18025	0.140444	0.122264	0.119748	0.155833	0.214355	0.273208	0.256685	0.262079	0.190528	0.18025	0.16245	0.150525	0.172907	0.265737	0.365533	0.273208	0.29897
YOR176W	0.176541	0.256685	0.225012	0.311666	0.256685	0.273208	0.197247	0.190528	0.144393	0.186607	0.144393	0.190528	0.231338	0.2	0.190528	0.153688	0.187905	0.16358
YOR188W	0.194531	100	0.153688	0.171713	0.22974	0.186607	0.269447	0.237841	0.189212	0.169349	0.144393	0.191853	0.205623	0.191853	0.218859	0.242839	0.205623	0.242839
YOR195W	0.16358	0.158008	0.195884	0.294854	0.256685	0.267586	0.253151	0.226577	0.149485	0.13566	0.176541	0.242839	0.225012	0.187905	0.214355	0.218859	0.168179	0.151572
YOR229W	0.280889	0.207053	0.16245	0.120581	0.168179	0.194531	0.194531	0.217347	0.244528	0.225012	0.244528	0.172907	0.194531	0.16245	0.194531	0.181504	0.241162	0.269447
YOR230W	0.232947	0.269447	0.275108	0.241162	0.194531	0.145397	0.172907	0.141421	0.155833	0.184038	0.211404	0.221914	0.251403	0.176541	0.221914	0.169349	0.211404	0.190528
YOR242C	0.244528	0.17411	0.204202	0.231338	0.228153	0.195884	0.211404	0.214355	0.217347	0.221914	0.147427	0.214355	0.236199	0.136604	0.125701	0.246229	0.208493	0.201391
YOR247W	0.0602904	0.0570382	0.16358	0.244528	0.414106	0.294854	0.368075	0.170527	0.190528	0.0835088	0.140444	0.170527	0.34822	0.288786	0.531474	0.355537	0.247942	0.137554
YOR248W	0.0926588	0.0790041	0.136604	0.249666	0.329436	0.277022	0.373213	0.17411	0.171713	0.0888843	0.130134	0.181504	0.370635	0.260268	0.475683	0.277022	0.246229	0.158008
YOR250C	0.212874	100	0.208493	0.171713	0.193187	0.185318	0.232947	0.2	0.198619	0.176541	0.2	0.176541	0.221914	0.171713	0.228153	0.171713	0.215846	0.263902
YOR256C	0.231338	0.198619	0.271321	0.214355	0.249666	0.172907	0.202792	0.181504	0.215846	0.181504	0.209943	0.198619	0.211404	0.155833	0.176541	0.155833	0.187905	0.225012
YOR258W	0.198619	0.165864	0.212874	0.190528	0.228153	0.190528	0.215846	0.218859	0.231338	0.186607	0.195884	0.179005	0.242839	0.151572	0.159107	0.159107	100	0.338698
YOR263C	0.142405	0.159107	0.142405	0.0926588	0.211404	0.185318	0.138511	0.125701	0.109429	0.313834	0.623332	0.459479	0.334035	0.234567	0.225012	0.205623	0.171713	0.208493
YOR264W	0.126576	0.204202	0.107923	0.142405	0.138511	0.161328	0.161328	0.123114	0.11487	0.318215	0.509824	0.542642	0.381055	0.223457	0.218859	0.195884	0.195884	0.207053
YOR270C	0.236199	0.175321	0.149485	0.164718	0.185318	0.177769	0.251403	0.209943	0.232947	0.208493	0.209943	0.215846	0.237841	0.154756	0.223457	0.220381	0.169349	0.220381
YOR273C	0.282843	0.469134	0.265737	0.147427	0.207053	0.147427	0.155833	0.172907	0.234567	0.207053	0.318215	0.155833	0.159107	0.120581	0.239496	0.170527	0.170527	0.189212
YOR283W	0.237841	0.148452	0.22974	0.202792	0.256685	0.175321	0.225012	0.217347	0.225012	0.170527	0.181504	0.156917	0.202792	0.159107	0.214355	0.175321	0.218859	0.249666
YOR298W	0.179005	0.215846	0.207053	0.22974	0.204202	0.234567	0.22974	0.226577	0.179005	0.167018	0.141421	0.164718	0.198619	0.179005	0.201391	0.155833	0.251403	0.296905
YOR307C	0.176541	0.119748	0.152626	0.172907	0.254912	0.195884	0.277022	0.204202	0.221914	0.176541	0.179005	0.179005	0.231338	0.186607	0.234567	0.217347	0.234567	0.256685
YOR308C	0.212874	0.176541	0.212874	0.212874	0.225012	0.184038	0.226577	100	0.220381	0.221914	0.202792	0.202792	0.226577	0.158008	0.167018	0.171713	0.145397	0.275108
YOR313C	0.168179	100	0.249666	100	0.154756	0.226577	0.228153	0.228153	0.204202	0.185318	0.154756	0.244528	0.228153	0.158008	0.147427	0.17411	0.239496	0.267586
YOR314W	0.212874	0.172907	0.18025	0.215846	0.197247	0.161328	0.212874	0.22974	0.202792	0.256685	0.232947	0.208493	0.218859	0.186607	0.145397	0.175321	0.205623	0.218859
YOR315W	0.102811	0.226577	0.0939523	0.139474	0.105702	0.22974	0.232947	0.331728	0.327161	0.226577	0.171713	0.190528	0.190528	0.13566	0.214355	0.253151	0.419887	0.320428
YOR317W	0.201391	0.22974	0.292817	0.338698	0.214355	0.18025	0.185318	0.161328	0.161328	0.159107	0.182766	0.228153	0.22974	0.165864	0.2	0.187905	0.182766	0.175321
YOR320C	0.152626	0.182766	0.197247	0.237841	100	0.241162	0.253151	100	0.220381	0.246229	0.176541	0.197247	0.212874	0.167018	0.198619	0.194531	0.176541	0.18025
YOR321W	0.148452	0.156917	0.217347	0.34822	0.286791	0.254912	0.253151	0.172907	0.156917	0.13566	0.179005	0.232947	0.265737	0.202792	0.214355	0.190528	0.177769	0.13566
YOR323C	0.214355	0.151572	0.204202	0.17411	0.244528	0.169349	0.251403	0.176541	0.214355	0.179005	0.217347	0.191853	0.244528	0.16358	0.231338	0.204202	0.221914	0.186607
YOR324C	0.191853	100	0.169349	100	0.226577	0.161328	0.197247	100	0.2	0.189212	0.197247	0.212874	100	0.205623	0.194531	0.215846	0.205623	0.251403
YOR332W	0.215846	0.172907	0.218859	0.189212	0.215846	0.170527	0.254912	0.177769	0.218859	0.214355	0.194531	0.194531	0.207053	0.168179	0.208493	0.182766	0.204202	0.211404
YOR337W	0.278949	0.189212	0.172907	0.211404	0.220381	0.177769	0.220381	0.202792	0.225012	0.175321	0.182766	0.193187	0.236199	0.158008	0.193187	0.204202	0.193187	0.193187
YOR355W	0.182766	0.159107	0.176541	0.194531	0.194531	0.189212	0.218859	0.191853	0.204202	0.18025	0.234567	0.194531	0.212874	0.16245	0.249666	0.189212	0.260268	0.236199
YOR383C	0.105702	0.076313	0.103526	0.0628507	0.170527	0.0678302	0.28481	0.186607	0.405584	0.397237	0.35801	0.311666	0.327161	0.273208	0.28481	0.296905	0.122264	0.485678
YOR391C	0.22974	100	0.282843	0.165864	0.239496	0.226577	0.211404	0.186607	0.186607	0.186607	0.148452	0.201391	0.211404	0.16358	100	0.186607	0.214355	0.195884
YPL014W	0.172907	0.220381	0.355537	0.263902	0.18025	0.182766	0.170527	0.151572	0.175321	0.242839	0.253151	0.338698	0.241162	0.198619	0.110191	0.154756	0.156917	0.182766
YPL021W	0.234567	0.177769	0.228153	0.190528	0.215846	0.214355	0.225012	0.249666	0.193187	0.176541	0.18025	0.171713	0.194531	0.182766	0.161328	0.205623	0.215846	0.207053
YPL025C	0.171713	0.17411	0.204202	0.144393	0.256685	0.280889	0.209943	0.22974	0.191853	0.194531	0.151572	100	0.171713	0.194531	0.16245	0.179005	0.251403	0.309513
YPL032C	0.175321	0.127456	0.168179	0.201391	0.318215	0.273208	0.343426	0.214355	0.175321	0.131951	0.122264	0.147427	0.226577	0.215846	0.260268	0.221914	0.22974	0.201391
YPL036W	0.164718	0.139474	0.128343	0.125701	0.159107	0.161328	0.273208	0.251403	0.329436	0.290795	0.225012	0.214355	0.189212	0.155833	0.186607	0.226577	0.241162	0.286791
YPL054W	0.204202	0.280889	0.236199	0.158008	0.249666	0.18025	0.211404	0.201391	0.214355	0.18025	0.211404	0.129235	0.189212	100	0.214355	0.165864	0.170527	0.263902
YPL057C	0.208493	0.137554	0.327161	0.29897	0.290795	0.353081	0.204202	0.122264	0.1	0.190528	0.322657	0.282843	0.249666	0.191853	0.212874	0.140444	0.125701	0.117283
YPL058C	0.286791	0.221914	0.251403	0.185318	0.244528	0.147427	0.215846	0.184038	100	0.181504	0.171713	0.217347	0.184038	0.169349	0.223457	0.17411	0.16245	0.22974
YPL061W	0.191853	0.378423	0.619026	0.402782	0.249666	0.18025	0.175321	0.198619	0.223457	0.244528	0.307375	0.205623	0.138511	0.090125	0.0926588	0.107923	0.140444	0.151572
YPL075W	0.168179	0.161328	0.2	0.16358	0.208493	0.202792	0.211404	0.271321	0.197247	0.193187	0.211404	0.154756	0.140444	0.189212	0.280889	0.247942	0.278949	0.189212
YPL095C	0.232947	0.232947	0.217347	100	0.217347	0.177769	0.221914	0.182766	0.212874	0.190528	0.190528	0.175321	0.253151	0.207053	0.190528	0.160214	0.169349	0.197247
YPL111W	0.117283	0.111729	0.189212	0.211404	0.207053	0.244528	0.378423	0.277022	0.296905	0.191853	0.214355	0.218859	0.215846	0.142405	0.171713	0.175321	0.201391	0.191853
YPL116W	0.144393	0.176541	0.172907	0.186607	0.181504	0.236199	0.288786	0.303143	0.187905	0.186607	0.147427	0.151572	0.214355	0.207053	0.292817	0.292817	0.165864	0.172907
YPL124W	0.145397	0.172907	0.307375	0.253151	0.242839	0.209943	0.225012	0.175321	0.159107	0.182766	0.151572	0.225012	0.226577	0.189212	0.177769	0.195884	0.154756	0.292817
YPL127C	0.0503478	0.0547147	0.160214	0.296905	0.378423	0.397237	0.363008	0.249666	0.177769	0.129235	0.118099	0.205623	0.275108	0.301049	0.267586	0.275108	0.246229	0.175321
YPL128C	0.143396	0.134723	0.140444	0.169349	0.220381	0.186607	0.29897	0.208493	0.209943	0.205623	0.184038	0.189212	0.220381	0.202792	0.241162	0.202792	0.220381	0.303143
YPL133C	0.194531	100	100	0.149485	0.205623	0.225012	0.246229	0.215846	0.217347	0.187905	0.143396	0.185318	0.215846	0.205623	0.185318	0.220381	0.220381	0.211404
YPL153C	0.132869	0.220381	0.437717	0.459479	0.309513	0.194531	0.149485	0.131039	0.102811	0.151572	0.256685	0.329436	0.246229	0.198619	0.214355	0.137554	0.145397	0.134723
YPL155C	0.119748	0.111729	0.13566	0.123971	0.171713	0.265737	0.290795	0.303143	0.263902	0.258471	0.194531	0.16358	0.16245	0.18025	0.223457	0.234567	0.278949	0.311666
YPL158C	0.0895025	0.0768438	0.063728	100	0.136604	0.110957	0.106437	0.110957	0.234567	0.805564	0.857419	0.627667	0.378423	0.246229	0.136604	0.170527	0.17411	0.443828
YPL208W	0.168179	0.176541	0.217347	0.331728	0.234567	0.209943	0.225012	0.145397	0.168179	0.161328	0.204202	0.280889	0.258471	0.204202	0.184038	0.198619	0.155833	0.16358
YPL221W	0.156917	0.134723	0.414106	0.363008	0.260268	0.301049	0.217347	0.133793	0.143396	0.153688	0.251403	0.290795	0.239496	0.150525	0.184038	0.156917	0.150525	0.141421
YPL232W	0.232947	100	0.185318	0.205623	0.205623	0.194531	0.201391	0.195884	0.16358	0.194531	0.218859	0.282843	0.228153	0.175321	0.182766	0.16358	0.195884	100
YPL241C	0.154756	0.115669	0.278949	0.271321	0.253151	0.262079	0.208493	0.202792	0.201391	0.145397	0.207053	0.214355	0.232947	0.176541	0.218859	0.172907	0.169349	0.201391
YPL242C	0.104247	0.137554	0.116473	0.119748	0.0913831	0.124833	0.256685	0.294854	0.446915	0.343426	0.269447	0.220381	0.175321	0.149485	0.212874	0.267586	0.292817	0.383706
YPL250C	0.176541	0.327161	0.189212	0.204202	0.271321	0.211404	0.336359	0.193187	0.189212	0.137554	0.145397	0.148452	0.16358	0.175321	0.239496	0.165864	0.232947	0.207053
YPL253C	0.123971	0.153688	0.198619	0.194531	0.275108	0.258471	0.211404	0.262079	0.208493	0.160214	0.125701	0.181504	0.187905	0.212874	0.258471	0.251403	0.249666	0.181504
YPL256C	0.0752623	0.123971	0.524157	0.788986	0.334035	0.231338	0.155833	0.080107	0.0707107	0.0952638	0.254912	0.593809	0.428709	0.294854	0.226577	0.160214	0.153688	0.0972655
YPL264C	0.16245	0.175321	0.228153	0.160214	0.225012	0.18025	0.232947	0.2	0.223457	0.177769	0.164718	0.177769	0.225012	0.172907	0.225012	0.184038	0.22974	0.311666
YPL265W	0.0920188	0.231338	0.408405	0.286791	0.267586	0.160214	0.197247	0.241162	0.251403	0.204202	0.204202	0.151572	0.158008	0.147427	0.208493	0.168179	0.22974	0.171713
YPL274W	0.221914	0.22974	0.320428	0.181504	0.185318	0.22974	0.394493	100	0.208493	0.16358	0.177769	0.16245	0.148452	0.131951	0.165864	0.217347	0.198619	0.190528
YPL283C	0.156917	0.146409	0.381055	0.305252	0.208493	0.169349	0.171713	0.130134	0.17411	0.202792	0.322657	0.336359	0.234567	0.16245	0.189212	0.168179	0.168179	0.16245
YPR018W	0.155833	100	0.303143	0.309513	0.242839	0.193187	0.194531	0.149485	0.17411	0.176541	0.221914	0.246229	0.231338	0.155833	0.190528	0.194531	0.153688	0.187905
YPR019W	0.161328	0.499332	0.226577	0.201391	0.113288	0.0993093	0.138511	0.141421	0.254912	0.324901	0.294854	0.316017	0.209943	0.144393	0.127456	0.194531	0.201391	0.282843
YPR034W	0.184038	0.117283	0.168179	0.137554	0.254912	0.258471	0.290795	100	0.207053	0.170527	0.176541	0.193187	0.201391	0.191853	0.249666	0.225012	0.253151	0.208493
YPR045C	0.189212	0.269447	0.2	0.2	0.160214	0.209943	0.22974	0.189212	0.226577	0.236199	0.154756	0.191853	0.194531	0.184038	0.168179	0.194531	0.207053	0.231338
YPR075C	0.198619	0.218859	0.212874	0.311666	0.208493	0.253151	0.254912	0.186607	0.177769	0.159107	0.156917	0.201391	0.226577	0.221914	0.202792	0.184038	0.129235	0.167018
YPR076W	0.197247	0.185318	0.223457	0.28481	0.232947	0.262079	0.232947	0.181504	0.17411	0.147427	0.187905	0.190528	0.215846	0.176541	0.232947	0.189212	0.190528	0.149485
YPR106W	0.146409	100	0.127456	0.153688	0.217347	0.29897	0.22974	0.179005	0.146409	0.118099	0.159107	0.239496	0.29897	0.246229	0.316017	0.209943	0.28481	0.185318
YPR107C	0.197247	0.217347	0.194531	0.167018	0.205623	0.232947	0.242839	0.197247	0.175321	0.147427	0.147427	0.182766	0.220381	0.182766	0.232947	0.18025	0.262079	0.265737
YPR111W	0.195884	0.167018	0.17411	0.147427	0.176541	0.190528	0.271321	0.205623	0.251403	0.207053	0.187905	0.164718	0.195884	0.164718	0.226577	0.190528	0.234567	0.318215
YPR119W	0.0389582	100	0.0514057	0.0408951	0.0779165	0.263902	0.425748	0.581589	0.565685	0.378423	0.207053	0.170527	0.149485	0.16358	0.217347	0.331728	0.509824	0.459479
YPR120C	0.101396	0.153688	0.378423	0.391768	0.239496	0.187905	0.176541	0.151572	0.156917	0.159107	0.324901	0.305252	0.247942	0.170527	0.214355	0.17411	0.172907	0.141421
YPR128C	0.16245	0.149485	0.223457	0.190528	0.221914	0.271321	0.246229	0.246229	0.236199	0.181504	0.205623	0.161328	0.17411	0.151572	0.218859	0.185318	0.234567	0.194531
YPR135W	0.152626	0.131951	0.34822	0.485678	0.318215	0.205623	0.16358	0.130134	0.131951	0.125701	0.244528	0.331728	0.303143	0.184038	0.198619	0.16358	0.168179	0.136604
YPR138C	0.167018	0.123971	0.201391	0.201391	0.214355	0.278949	0.198619	0.215846	0.190528	0.175321	0.218859	0.187905	0.211404	0.18025	0.247942	0.187905	0.275108	0.185318
YPR141C	0.731065	0.132869	0.167018	0.207053	0.226577	0.239496	0.269447	0.151572	0.158008	0.146409	0.108673	0.202792	0.228153	100	0.254912	0.241162	0.16245	0.151572
YPR149W	0.050698	0.131039	0.189212	0.104972	0.131039	0.108673	0.316017	0.286791	0.542642	0.3605	0.309513	0.152626	0.181504	0.123114	0.236199	0.191853	0.443828	0.370635
YPR155C	0.212874	0.165864	0.254912	0.212874	0.221914	0.242839	0.228153	0.176541	0.215846	0.198619	0.185318	0.141421	0.193187	0.171713	0.211404	0.176541	0.228153	100
YPR156C	0.212874	0.124833	0.122264	0.0550953	0.0952638	0.122264	0.292817	0.296905	0.56962	0.370635	0.280889	0.187905	0.158008	0.112506	0.205623	0.217347	0.489056	0.338698
YPR157W	0.303143	0.253151	0.193187	0.145397	0.214355	0.158008	0.187905	100	0.271321	0.236199	0.202792	0.190528	0.147427	0.153688	0.198619	0.153688	0.231338	0.242839
YPR159W	0.225012	0.223457	0.225012	0.260268	0.277022	0.190528	0.205623	100	0.16245	0.161328	0.186607	0.171713	0.195884	0.165864	0.22974	0.2	0.170527	0.191853
YPR167C	0.209943	0.260268	0.2	0.189212	100	0.214355	0.239496	0.212874	0.241162	100	0.204202	0.186607	0.167018	0.143396	100	0.189212	0.202792	0.172907
YPR174C	0.169349	0.151572	0.391768	0.307375	0.303143	0.185318	0.194531	0.123114	0.151572	0.169349	0.237841	0.246229	0.275108	0.182766	0.191853	0.161328	0.159107	0.169349
YPR175W	0.150525	0.134723	0.443828	0.322657	0.305252	0.2	0.171713	0.141421	0.148452	0.159107	0.232947	0.311666	0.267586	0.187905	0.195884	0.141421	0.189212	0.134723
YPR202W	0.115669	0.168179	0.453154	0.35801	0.228153	0.185318	0.149485	0.13566	0.155833	0.184038	0.320428	0.34822	0.211404	0.169349	0.181504	0.165864	0.160214	0.175321
YPR203W	0.124833	0.175321	0.469134	0.35801	0.220381	0.147427	0.147427	0.118921	0.167018	0.191853	0.309513	0.394493	0.209943	0.169349	0.156917	0.171713	0.159107	0.211404
YPR204W	0.154756	0.143396	0.391768	0.286791	0.226577	0.185318	0.17411	0.138511	0.169349	0.194531	0.263902	0.307375	0.241162	0.161328	0.185318	0.17411	0.187905	0.165864
YEL077C	0.152626	0.150525	0.394493	0.373213	0.182766	0.16245	0.165864	0.131951	0.158008	0.201391	0.327161	0.309513	0.256685	0.175321	0.205623	0.172907	0.16245	0.141421

## Sheet: Alpha-Full
Alpha-full Data Set
Ratio Data:
	0 min	7 min	14 min	21 min	28 min	35 min	42 min	49 min	56 min	63 min	70 min	77 min	84 min	91 min	98 min	105 min	112 min	119 min
YAL001C	0.90125	0.90125	0.864537	1.12506	0.747425	0.737135	0.90125	1.18099	0.933033	0	1.13288	1.33793	0.840896	0.993093	0.913831	1.70527	0.864537	1.34723
YAL002W	0.926588	1.07177	1.00696	1.04247	1.02811	0.835088	1.02811	1.14076	0.858565	0.870551	1.08673	1.15669	0.835088	0.812252	1.16473	1.49485	0.779165	1.09429
YAL003W	0.907519	0.61132	1.07177	0.80107	0.757858	0.668964	1.07923	1.15669	1.06437	1.48452	0.907519	1.22264	1.00696	1.02811	1.03526	1.46409	0.946058	1.25701
YAL004W	0.986233	0.716978	0.926588	1.08673	0.97942	1.14076	1.09429	1.69349	1.04972	1.02811	0.959264	1.23114	0.721965	0.895025	0.926588	1.17283	0.732043	1.01396
YAL005C	0.965936	0.692555	0.721965	0.959264	1.07923	0.952638	1.18921	1.37554	1.08673	1.40444	0.747425	1.21419	0.812252	0.882703	0.812252	1.60214	0.846745	1.16473
YAL007C	0.659754	0.732043	0.913831	1.27456	0.993093	1.40444	1.13288	1.34723	0.852635	0.812252	0.846745	1.17283	1.02811	1.06437	1.13288	1.11729	0.993093	0.864537
YAL008W	0.823591	0.858565	0.959264	1.16473	1.18921	1.09429	1.26576	1.3566	0.80107	1.19748	0.586417	1.23971	0.939523	1.01396	0.732043	1.38511	0.712025	1.16473
YAL009W	0.97942	0.82932	1.12506	0.920188	0.82932	1.04247	1.17283	1.07923	1.02101	0.82932	0.846745	1.28343	0.926588	1	0.82932	1.37554	1.17283	0.959264
YAL010C	0.965936	1.09429	1.09429	0.864537	0.732043	0.864537	1.04247	1.24833	1	1.19748	0.707107	1.23971	1.07177	0.907519	0.61132	1.42405	1.23971	1.09429
YAL011W	0.806642	0.742262	0.812252	0.852635	0.913831	0.952638	1.05702	1.08673	0.993093	0.913831	1.08673	1.38511	0.812252	0.752623	2.05623	1.45397	0.895025	1.04972
YAL012W	1.01396	0.795536	0.712025	0.812252	0.90125	0.846745	1.31951	1.44393	1.18921	1.40444	0.812252	1.09429	0.920188	0.784584	0.876606	1.38511	1.04247	1.09429
YAL013W	0.779165	0.876606	1	0.80107	0.82932	0.920188	1.02811	1.12506	1.04247	1.04247	1.21419	1.30134	0.852635	0.920188	1.03526	1.49485	0.840896	1.18099
YAL014C	0.933033	0.90125	0.993093	0.840896	0.895025	0.913831	1.04247	1.14076	0.959264	1.03526	0.840896	1.17283	0.965936	0.913831	1.06437	1.16473	1.27456	1.06437
YAL015C	1	0.993093	1.08673	0.852635	0.913831	1.18921	1.23114	0.82932	1.30134	0.959264	0.882703	0.895025	0.82932	0.895025	1.06437	1.06437	1.16473	1
YAL016W	1.04247	1.00696	1.12506	0.907519	1.00696	0.846745	1.10957	0.395021	1.10957	1.04247	1.00696	1.13288	1.06437	1.04247	1.13288	1.10191	1.23114	1.12506
YAL017W	0.757858	0.858565	1.14076	0.870551	0.939523	1.32869	1.09429	0.965936	0.817902	1.04247	0.895025	1.12506	0.80107	1.09429	1.13288	1.15669	1.17283	0
YAL018C	1.37554	1.21419	1.11729	0.303549	1.25701	1.03526	1.16473	1.23114	1	1.16473	0.90125	0.959264	1.07923	0.721965	1.16473	1.03526	0.90125	1.11729
YAL019W	0.846745	0.517632	0.852635	1.08673	0.986233	1.17283	0.926588	1.07923	1	1.11729	1.14076	1.27456	1.01396	1.10191	0.907519	1.04972	1.17283	1.06437
YAL020C	0.986233	0.817902	0.952638	0.858565	0.959264	0.952638	1.1487	1.1487	1.07923	1.02101	0.795536	1.20581	0.90125	1.02101	0.562529	2.12874	1.07923	1.00696
YAL021C	0.926588	0.888843	0.895025	1.02811	1.07177	0.986233	1.05702	1.09429	0.888843	0.920188	0.959264	1.12506	1.05702	1.01396	1.22264	1.1487	0.864537	0.952638
YAL022C	0.779165	0.747425	1.22264	0.907519	0.876606	0.697372	1.02811	1.02811	1.29235	1.18099	1.09429	1.16473	1.02811	0.846745	0.858565	0.933033	1.16473	1.52626
YAL023C	0.673617	0.460094	0.864537	1.07177	1.54757	1.32869	1.27456	1.01396	0.864537	0.812252	0.933033	1.10191	1.07923	1.19748	1.31951	1.13288	1.10191	0.835088
YAL024C	0.876606	1.02811	0.97942	1.47427	1.14076	0.858565	1.22264	0.946058	1.06437	1.02101	0.888843	0.876606	0.939523	0.876606	1.24833	1.00696	0.888843	0.864537
YAL025C	1.12506	0.351111	0.659754	0.747425	1.15669	1.10957	1.1487	1.61328	1.24833	1.03526	1.10957	0.920188	1.06437	1.02101	0.852635	1.09429	1.36604	1.17283
YAL026C	1.04247	1.02101	0.895025	0.752623	1.04247	0.678302	1.02811	1.09429	0.959264	1.31039	0.823591	1.29235	1.02811	0.993093	0.864537	1.52626	0.846745	1.14076
YAL027W	1.07923	0.858565	1.07177	0.795536	1.08673	0.90125	1.03526	1.10957	1.10957	0.806642	1.20581	1.20581	0.965936	0.742262	0.888843	1.31039	0.870551	1.17283
YAL028W	0.817902	0.737135	1.06437	1.21419	1.25701	1.49485	1.04972	1.10191	0.840896	0.586417	1.08673	1.16473	0.835088	0.926588	1.04972	1.58008	0.835088	0.888843
YAL029C	1.02811	0.846745	0.864537	0.852635	0.920188	0.806642	0.959264	1.04972	1.07923	1.37554	0.650671	1.22264	0.939523	1	0.823591	1.54757	1.14076	1.30134
YAL030W	0.913831	0.80107	1.02101	0.965936	1.08673	1.07923	0.920188	1.15669	0.986233	0.876606	0.97942	1.24833	0.864537	0.846745	1.07923	1.24833	0.993093	1.07177
YAL031C	0.920188	1.6245	0.707107	0.76313	0.90125	0.752623	1.02101	1.09429	0.946058	1.13288	0.90125	1.10191	0.933033	1.07177	0.697372	1.56917	1.11729	1.26576
YAL032C	0.852635	1.04247	0.920188	0.972655	0.835088	0.920188	1.01396	1.10957	0.946058	0.920188	1.01396	1.6245	0.90125	0.90125	1.02101	1.25701	0.946058	1.01396
YAL033W	0.768438	0	0.852635	0.888843	0.806642	0.895025	1.04972	1.31951	1	1.19748	0.817902	1.18099	1.07177	1.05702	0.737135	1.17283	1.23971	1.22264
YAL034C	0.687771	2.05623	1.03526	0.806642	0.82932	0.82932	1.14076	0.768438	1	1.23114	0.939523	0.986233	1.49485	0.702222	1.02101	1.10191	0.82932	1.25701
YAL035W	0.784584	0.532185	0.659754	0.80107	0.858565	1.12506	0.90125	1.1487	1.09429	0.913831	1.47427	1.43396	0.852635	1.01396	1.41421	1.61328	0.858565	1.26576
YAL036C	1.02811	0.582367	0.757858	0.659754	0.933033	0.784584	1.37554	0.946058	1.31039	1.09429	1.07923	1.06437	1.21419	1.1487	1.11729	0.986233	1.18921	1.16473
YAL037W	1.04972	0.846745	1.13288	1.05702	1.20581	1.11729	1.03526	1.05702	0.946058	0.97942	0.90125	0.959264	0.90125	0.959264	0.846745	1.01396	1.03526	1.03526
YAL038W	0.952638	0.678302	0.864537	0.882703	0.933033	0.757858	1.09429	0.933033	1.10191	1.19748	0.933033	1.04247	0.952638	1.09429	1.15669	1.25701	1.03526	1.38511
YAL039C	1.28343	0.986233	1.14076	0.732043	1.04247	1.17283	0.913831	0.946058	1.12506	1.09429	1.06437	0.895025	0.882703	0.752623	1.15669	1.02811	1.06437	0.90125
YAL040C	2.05623	1.14076	1.38511	0.48971	0.646176	0.624165	1.07177	0.986233	1.44393	1.60214	1.42405	0.870551	0.790041	0.664343	0.806642	0.840896	1.07923	1.3566
YAL041W	0.907519	0.655197	0.939523	1.18099	1.02101	1.10191	1.03526	1.18921	0.926588	0.993093	0.959264	1.10957	0.895025	0.926588	1.12506	1.16473	1.12506	0.926588
YAL042W	0.835088	0.707107	0.959264	0.907519	1.15669	0.946058	1.24833	0.993093	1.05702	1	0.920188	1.05702	1.04247	0.959264	1.07923	1.07923	1.12506	1.07923
YAL043C	1	1.02101	1.03526	0.907519	0.939523	0.895025	1.20581	0.965936	1.18099	1.06437	1.17283	0.747425	1.03526	0.895025	1.12506	1.08673	0.895025	0.965936
YAL044C	0.692555	0.920188	0.97942	0.97942	0.97942	0.933033	1.08673	1.18921	1.10191	1.00696	0.97942	0.97942	1.00696	0.790041	1.12506	0.90125	1.46409	1.07923
YAL045C	0.993093	0.779165	1.28343	0.993093	1.11729	1.30134	1.14076	1.13288	1.07177	1.01396	0.882703	0.882703	1.02811	1.05702	1.04972	1	0.514057	1.09429
YAL046C	0.993093	0.846745	0.882703	0.835088	1.02101	0.959264	1.16473	0.895025	1.11729	1.31039	1.00696	1.04247	1.05702	0.907519	0.97942	1.10191	1.00696	0.97942
YAL047C	0.870551	0.628507	1.22264	0.852635	1.03526	0.835088	1.16473	0.946058	1.13288	0.965936	1.50525	1.03526	0.939523	0.895025	1.10191	1.16473	0.993093	1.00696
YAL048C	0.913831	1.6245	0.716978	1.02811	0.82932	1.01396	1.05702	1.03526	0.959264	1.18921	0.619854	1.06437	0.933033	0.986233	0.895025	1.3566	1.15669	1.01396
YAL049C	0.965936	0.806642	1.17283	1.1487	1.1487	1.12506	0.913831	1.02101	0.852635	0.870551	0.959264	1.38511	0.888843	1.03526	1.03526	0.993093	0.920188	0.920188
YAL051W	0.870551	1.09429	1	0.752623	1.11729	0.852635	1.03526	1	1.02811	1.11729	0.90125	1.05702	0.946058	0.835088	1.02101	1.29235	1.24833	0.972655
YAL053W	1.15669	0.870551	1.1487	1.10957	1.30134	1.29235	1.00696	0.757858	0.742262	0.650671	1.13288	1.18099	0.952638	0.895025	1.21419	1.34723	0.864537	0.795536
YAL054C	1	1.22264	1.18921	1.20581	1.1487	1.04972	1.20581	1.17283	1.01396	0.779165	0.870551	0.80107	1.12506	0.632878	1.05702	0.882703	0.835088	1.10191
YAL055W	0.806642	0.840896	0	0.795536	1.32869	0.543367	0.986233	1.13288	1.16473	0.972655	1.30134	1.28343	0.864537	1.07177	0.933033	1.44393	1	0.965936
YAL056W	0.97942	1.14076	1.04247	0.864537	0.659754	1.00696	1.09429	1.18099	0.90125	1.21419	0.876606	1	0.952638	0.907519	0.852635	1.33793	1.04247	1.16473
YAL058W	0.858565	0.732043	1.18099	0.926588	0.972655	0.952638	0.926588	0.752623	1.20581	0.926588	1.61328	1.25701	0.933033	0.933033	1.18099	1.24833	0.784584	0.972655
YAL059W	1.08673	0.602904	0.535887	0.80107	1.02101	1.14076	1.23971	1.17283	1.07177	1.28343	0.790041	1.18099	0.952638	1.04247	0.852635	1.28343	1.11729	1.3566
YAL060W	0.619854	1.04247	1.18921	1.04247	1.07177	0.702222	1.06437	0.712025	0.946058	1.06437	0.939523	1.27456	1.68179	0.823591	0.882703	1.23114	1.04972	1.1487
YAL061W	0.76313	1.95884	1.21419	0.959264	0.817902	0.692555	0.82932	0.806642	0.840896	1.26576	1.03526	1.04972	0.82932	0.888843	1.01396	1.29235	1.19748	1.14076
YAL062W	1	0.97942	1	1.03526	0.913831	0.80107	1.02811	0.946058	0.817902	1.10957	0.90125	1.20581	1.07177	0.817902	1	1.51572	1.10957	0.972655
YAL063C	1.07923	0.895025	1.06437	0.933033	1.04247	0.773783	1.02101	1	1.03526	0.933033	0.852635	1.15669	1.05702	0.97942	1.13288	1	1.02101	1.10957
YAL064W	0.823591	0.678302	1.31951	0.835088	1.15669	1.02101	0.946058	0.986233	0.959264	0.852635	0.946058	1.01396	0.852635	0.993093	0.926588	1.04972	2.07053	1.07923
YAL065C	1	1.1487	1.21419	1.22264	1.05702	0.441352	1.04972	1.02811	1.02811	0.882703	0.817902	0.926588	1.03526	1	1.18099	1.01396	1.30134	1.05702
YAL066W	1.16473	1.06437	1.45397	0.752623	1.31951	0.864537	1.10191	1.05702	1.03526	0.972655	0	1.04247	0.952638	0.895025	0.624165	1.14076	0.784584	1.11729
YAL067C	1.00696	1.04972	1.12506	0	0.933033	1.05702	1.55833	1.31039	1.25701	0.882703	0.687771	0.870551	0.972655	0.687771	1.22264	0.726986	1.04247	1.02101
YAR002W	1.1487	0.641713	0.888843	1.81504	0.933033	0.702222	1.02101	0.933033	1.33793	0.864537	1.13288	0.933033	1.02811	0.817902	1.18099	0.926588	1.23971	0.959264
YAR003W	0.812252	0.732043	1.68179	1.29235	1.20581	0.823591	0.895025	0.913831	0.678302	0.823591	1.07923	1.23114	1.16473	1.05702	1.04972	0.986233	1.07923	0.933033
YAR007C	0.716978	0.747425	1.82766	1.89212	1.59107	0.882703	0.784584	0.479632	0.570382	0.882703	1.44393	1.7411	1.36604	1.11729	0.939523	0.784584	0.926588	0.784584
YAR008W	0.784584	1.07177	1.38511	1.31039	1.12506	0.882703	0.864537	0.946058	0.779165	0.946058	0.870551	1.41421	1.03526	0.870551	0.926588	1.23114	0.864537	0
YAR009C	1.94531	1.24833	1.49485	1.46409	1.37554	1.33793	1.52626	0.598739	1.34723	0.50698	1.24833	0.517632	1.1487	0.532185	1.20581	0.582367	1.13288	0.532185
YAR010C	1.17283	1	1.15669	1.14076	1.07923	1.16473	1	1.28343	0.823591	1	0.702222	0.993093	0.790041	1.13288	0.907519	1.11729	0.864537	0.876606
YAR014C	1	0.882703	0.747425	0.933033	0.852635	0.852635	1	1.16473	0.926588	0	0.926588	1.12506	0.946058	0.926588	0.913831	1.49485	1.16473	1.45397
YAR015W	1	1.31039	1.04247	0.870551	0.795536	0.646176	0.812252	0.864537	1.42405	1.09429	0.920188	1.06437	0.852635	0.993093	1.12506	1.37554	1.12506	1.02811
YAR018C	0.726986	1.08673	0.959264	0.590496	0.615572	0.578344	0.870551	0.959264	1.76541	1.28343	1.60214	0.913831	1.1487	0.80107	1.02811	1.48452	1.12506	1.44393
YAR019C	1.13288	1.02101	1	1.19748	0.933033	1.03526	1.21419	1.21419	1.31951	0.812252	0.870551	0.952638	0.986233	0.895025	1.04972	0.907519	0.870551	0.779165
YAR020C	0.876606	0.920188	0.913831	1.41421	0.90125	0.790041	1.00696	0.790041	0.946058	1.08673	1.14076	0.933033	0.952638	1.04247	0	1.48452	1	1.04247
YAR023C	1.02811	1	0.972655	1.09429	0.952638	1.10191	1.00696	1.23971	0.90125	0.952638	0.76313	0.972655	1.02811	0.90125	0.806642	1.34723	1.15669	0.952638
YAR027W	1.31951	1.15669	1.03526	0.965936	0.939523	0.876606	1.09429	1.08673	0.876606	1.21419	1.06437	1.15669	0.888843	0.90125	0	0.986233	0.602904	1.05702
YAR028W	1.25701	1.10191	1.10191	0.907519	1.09429	0.952638	1.10957	1.10191	0.986233	0.864537	0.952638	0.920188	0.993093	0.732043	1.18099	0.82932	1.38511	0.779165
YAR029W	1.10191	1.04972	1.00696	0.858565	0.888843	0.817902	1.01396	1.07177	0.920188	1.07177	1.23114	0.913831	0.90125	0.933033	0	1.28343	1.04972	1.01396
YAR030C	0.972655	0.852635	0.90125	1.18099	0.913831	1.07177	1.08673	1.20581	0.858565	1.10191	0.790041	1.14076	0.933033	0.993093	0.779165	1.18099	1.11729	1.08673
YAR031W	3.09513	1.11729	0.795536	0.76313	0.784584	0.82932	1.04247	1.01396	0.986233	1.18921	0.90125	0.986233	0.882703	0.747425	0	1.08673	0.939523	0.993093
YAR033W	1.87905	1.16473	0.846745	0.986233	0.882703	0.946058	0.993093	1.10957	0.972655	0.986233	0.747425	0.993093	0.933033	0.907519	0.933033	1.10957	1.01396	0.933033
YAR035W	0.812252	0.993093	1.01396	1.14076	0.823591	0.926588	1	1.20581	0.939523	1.18099	0.97942	1.09429	1.05702	1.15669	0.90125	1.03526	0.737135	1.15669
YAR037W	1.06437	0.692555	1.19748	0.952638	1.1487	0.876606	1.02101	1.16473	0	1.24833	0.752623	0.97942	0.933033	0.939523	1.10191	1.08673	0.90125	1.13288
YAR040C	1.02101	0.952638	1.10191	1.09429	1.10957	0.864537	1.04247	1.14076	0.913831	1.03526	0.907519	0.993093	0.986233	0.972655	0.986233	0.946058	1.00696	0.972655
YAR042W	0.972655	0.823591	1.12506	0.835088	1.08673	0.888843	1.02811	1.23114	0.972655	1.15669	1.02811	1.20581	0.852635	0.986233	0.972655	1.10957	0.933033	0.933033
YAR043C	1.00696	0.959264	1.18099	0.920188	0.959264	0.939523	1.04247	1.00696	0.933033	1.10957	0.952638	1.1487	0.920188	1.00696	0.920188	1.03526	1.02811	0.986233
YAR044W	0.939523	0.933033	0.933033	1.07177	0.965936	0.965936	1.02811	0.965936	0.876606	1.05702	0.933033	1.12506	0.858565	1.01396	0.993093	1.03526	0.993093	1.42405
YAR047C	0.907519	0.835088	1.11729	1.48452	0.993093	0.920188	0.882703	0.920188	0.933033	1.30134	0.939523	1.17283	0.907519	0.835088	1.34723	0.965936	1.1487	0.721965
YAR050W	1.06437	0.933033	1.10957	1.03526	1.15669	0.913831	1.07923	1.01396	0.946058	1.52626	0.779165	1.03526	1.01396	1.21419	1.06437	1.03526	0.926588	0.517632
YAR052C	1.08673	1.00696	1	1.22264	0.876606	0.952638	1.07923	0.97942	1.15669	0.840896	0.823591	1.02101	1.10957	0.835088	1.17283	0.90125	1.17283	0.90125
YAR053W	0.913831	0.574349	1.02811	0.795536	1.26576	1.18099	1.06437	1.26576	1.13288	1.06437	0.82932	1.08673	0.913831	0.993093	0.913831	1.02811	1.17283	1.05702
YAR060C	0.952638	0.920188	1.16473	1.11729	1.1487	0.959264	0.870551	1.16473	0.888843	0.933033	0.840896	1.37554	0.939523	0.97942	0.82932	1.04247	1.01396	1.01396
YAR061W	0.952638	1.22264	1.13288	1.11729	0.972655	1.04247	0.864537	0.882703	0.907519	0.752623	0.840896	1.14076	0.939523	0.882703	0.972655	0.993093	1.11729	1.48452
YAR062W	0.933033	0.913831	0.946058	1.10191	0.846745	0.913831	1	0.876606	0.946058	1.15669	0.779165	1.19748	1.05702	0.986233	0	1.31951	1.07923	1.10191
YAR068W	1.13288	0.655197	0.726986	0.895025	0.716978	0.907519	0.939523	0.933033	0.742262	0.952638	0.757858	1.08673	1.53688	1.32869	1.52626	1.50525	1.21419	1.10191
YAR069C	0.907519	1.01396	1.02101	1.04247	0.795536	1.01396	0.939523	2.37841	1.23114	1.03526	0.76313	1.21419	1.01396	0.795536	0.673617	1.04247	0.888843	0.939523
YAR070C	1.07177	0.959264	1.19748	1	0.876606	0.840896	1.09429	0.97942	0.913831	0.876606	1.17283	0.97942	1.38511	0.687771	0	1.17283	1.07177	0.926588
YAR071W	0.392292	0.550953	0.858565	0.768438	0.63728	0.578344	1.01396	1.51572	2.60268	3.01049	2.04202	1.98619	1.07923	0.76313	0.550953	0.752623	0.870551	1.32869
YAR073W	1.04972	0.726986	0.61132	0.687771	0.673617	0.673617	0.895025	1.27456	1.02811	1.34723	1	1.34723	1.01396	0	1.02811	2.02792	1.15669	1.31951
YAR074C	1.02101	0.707107	0.697372	0.747425	0.835088	0.768438	1.04247	1.08673	1.20581	1.02101	1.04972	1.18099	1.09429	0.959264	0.97942	1.59107	0.97942	1.48452
YBL001C	0.429283	1.07177	0.417544	1.1487	1.21419	1.23114	1.33793	1.12506	0.993093	1.15669	0.716978	0.965936	1.19748	1.23971	1.26576	1.27456	1.03526	1.02811
YBL002W	0.239816	0.25349	0.320856	0.864537	2.31338	1.61328	1.8025	1.34723	0.80107	0.586417	0.466517	0.986233	1.84038	2.46229	2.44528	2.44528	1.11729	1
YBL003C	0.327598	0.170755	0.469761	0.68302	1.97247	2.20381	1.86607	1.34723	0.752623	0.768438	0.441352	0.895025	1.70527	2.41162	2.25012	2.46229	1.03526	0.939523
YBL004W	0.61132	0.574349	0.68302	0.823591	1.32869	0	1.30134	1.1487	1.04972	0.965936	0.80107	1.17283	1.26576	1.41421	1.51572	0	0.907519	1.07923
YBL005W	1.10957	0.846745	1.12506	1.22264	1.05702	1.06437	0.952638	0.986233	1.13288	1.12506	0.790041	1.00696	0.747425	1.02101	0.90125	1.04972	0.888843	1.11729
YBL005W-A	1.58008	0.768438	1.03526	1.17283	1.13288	0.895025	1.06437	0	0.952638	0.993093	0.846745	1.10957	0.835088	1.03526	0.993093	0.913831	0.840896	1.06437
YBL005W-B	0.939523	1.02101	1.14076	1.01396	0.858565	0.933033	0.959264	0.972655	1.11729	1.1487	0.846745	1.10957	0.806642	1	1.03526	1.06437	1.07177	1.05702
YBL006C	0.939523	1.87905	0.952638	0.895025	1.00696	0.907519	1.12506	1.10191	0.972655	0.870551	0.835088	0.926588	1.06437	0.952638	1.06437	0.913831	0.972655	0.913831
YBL007C	1.06437	0.870551	0.993093	0.913831	1.01396	0.920188	1.01396	0.840896	0.920188	1.11729	1.01396	1.34723	0.952638	0.920188	0.972655	1.09429	1.02811	1.08673
YBL008W	0.747425	0.590496	0.907519	1.08673	0.907519	0.993093	1.05702	1.06437	0.993093	1.24833	1.17283	1.08673	1.07923	0	0.812252	1.82766	0.812252	1.10957
YBL009W	0.574349	0.420448	0.959264	1.20581	1.42405	1.12506	1.23114	0.993093	0.817902	1.04247	0.90125	1.34723	1.18921	1.15669	1.34723	0.972655	1.04972	0.933033
YBL010C	0.823591	1.89212	1.23114	0.907519	1.01396	0.907519	0.952638	0.870551	1	0.712025	1.04972	1.03526	1.02811	0.806642	1	0.907519	0.993093	1.30134
YBL011W	0.716978	0.702222	1.05702	1.04972	1	1.02811	1.07177	1	0.965936	1.08673	0.846745	1.15669	0.895025	1	1	1.38511	1.24833	1.02811
YBL012C	0.790041	0.716978	1.03526	0.726986	1.03526	0.959264	1.08673	1.31039	0.864537	1.10191	0.812252	1.1487	0.972655	1.36604	0.907519	1.18099	1.20581	1.08673
YBL013W	0.846745	1.19748	1.04972	0.926588	0.888843	0.926588	0.90125	1.28343	0.90125	1.14076	0.858565	1.02811	0.823591	1.09429	0.913831	0.913831	1.19748	1.29235
YBL014C	0.993093	0.615572	0.790041	0.732043	0.840896	1	1.22264	1.32869	0.965936	1.03526	0.852635	1.08673	0.946058	1.29235	0.933033	1.07177	1.39474	1.30134
YBL015W	0.835088	0.972655	1.04247	0.870551	0.993093	1.02101	0.993093	0.882703	0.882703	1.32869	0.870551	1.24833	1.1487	1.05702	0.972655	1.31951	0.747425	1.02101
YBL016W	4.95883	1.37554	0.590496	0.554785	0.716978	0.933033	0.732043	1.28343	0.63728	0.742262	0.835088	1.07177	1.03526	1.14076	1.01396	1.29235	0.812252	1.32869
YBL017C	0.882703	1.44393	0.852635	1.33793	0.946058	0.790041	0.823591	1.04972	1.07923	0.946058	1.10191	0.895025	0.907519	0.812252	0	1.52626	0.852635	1.09429
YBL018C	0.959264	0.846745	0.835088	0.82932	0.97942	1.21419	1.07177	1.81504	0.959264	0.920188	0.835088	1.07177	1.04247	0.90125	0.965936	0.795536	1.07177	1.26576
YBL019W	0.972655	1.41421	0	1.05702	0.823591	0.80107	0.993093	0.952638	0.747425	1.19748	1.37554	1.05702	0.993093	0.80107	0	1.36604	0.757858	1.02811
YBL020W	1.22264	0.558644	0.76313	0.920188	0.965936	0	1.11729	1.23114	0.965936	0.90125	0	1.12506	1.15669	1.02811	1.10191	1.37554	0.882703	0
YBL021C	0.790041	0.82932	0.959264	1.15669	0.716978	1.22264	1.10957	1.25701	0.972655	1.27456	0.726986	1.18099	1.09429	0.959264	0.628507	1.38511	0.913831	1.25701
YBL022C	0.933033	0.82932	1.03526	0.933033	1.02101	0.864537	1.10957	1.08673	0.965936	1	0.965936	1.19748	0.858565	0.946058	0.823591	1.51572	0.946058	1.15669
YBL023C	0.80107	0.846745	1.23971	1.07923	0.628507	0.496546	0.678302	1.09429	1.25701	2.11404	1.52626	1.61328	1.10191	0.76313	0.628507	1.16473	0.773783	1.51572
YBL024W	1.08673	0.773783	0.888843	0.655197	0.959264	0.80107	1.17283	1.01396	1.24833	1.08673	1.13288	0.946058	0.959264	1.09429	1.39474	0.946058	1.26576	0.876606
YBL025W	0.90125	1.33793	0.965936	0	0.952638	0.939523	1.15669	1.09429	1.08673	1.1487	0.721965	0.882703	1.1487	0.817902	0.747425	1.25701	0.90125	1.19748
YBL026W	1.12506	0.806642	0.858565	0.655197	1.03526	0.882703	1.14076	1.11729	1.10957	0.933033	1.05702	0.986233	0.993093	0.993093	1.05702	1.37554	0.920188	1.18921
YBL027W	0.97942	0.716978	1	0.846745	0.90125	0.823591	0.993093	0.790041	1.10957	1.33793	0.946058	0.97942	1.01396	1.04247	1.13288	1.25701	1.20581	1.15669
YBL028C	1.07177	0.578344	0.619854	0.817902	0.806642	0.97942	1.07923	1.39474	1.05702	1.04972	0.852635	1.04972	0.97942	1.21419	1.15669	1.15669	1.3566	1.25701
YBL029W	1.09429	1.29235	1.26576	0.687771	1.12506	1.00696	0.952638	1.02811	1.01396	0.806642	0.858565	0.858565	1.09429	0.939523	0.952638	0.846745	1.12506	1.31039
YBL030C	0.952638	0.726986	1.32869	1.11729	1.49485	0.952638	1.36604	1.02811	1.04972	0.952638	0.946058	0.823591	0.939523	0.946058	1.11729	0.784584	1.01396	0.784584
YBL031W	0.779165	0.895025	1.04247	0.959264	1.05702	1.06437	1.05702	1.21419	0.913831	1.27456	0.812252	1.22264	0.97942	1.06437	1.04247	0.939523	1.17283	0.726986
YBL032W	0.574349	0.429283	0.586417	0.463294	1.01396	1.02811	1.51572	1.34723	1.24833	1.14076	0.920188	0.846745	0.926588	1.22264	1.49485	1.75321	1.70527	1.25701
YBL033C	0.913831	0.965936	1.07923	0.823591	1.01396	1	1.05702	1.03526	0.933033	1.14076	0.933033	0.946058	0.888843	0.965936	0.913831	1.23114	1.10957	1.15669
YBL034C	1.10957	1.02101	0.752623	0.965936	1.04247	0.907519	0.986233	1.14076	0.993093	1	1.08673	1.02101	0.876606	0.876606	1.32869	0.986233	1.04972	0.993093
YBL035C	0.76313	0.668964	2.11404	2.31338	1.43396	0.795536	0.668964	0.946058	0.493116	1.42405	1.07923	1.26576	1.31039	1.07177	0.721965	0.965936	0.692555	0.846745
YBL036C	1.01396	0.732043	1.37554	1.03526	1.04247	0.80107	1.01396	1	1.03526	1.10957	1.06437	1	1.02101	0.933033	0.972655	0.933033	1.07177	0.993093
YBL037W	0.907519	1.02101	1.04247	0.939523	1.12506	0.817902	1.19748	0.972655	0.926588	1.27456	0.82932	0.888843	0.993093	0.993093	0.97942	1.07177	1.06437	1.07923
YBL038W	0.864537	1.02101	0.946058	0.779165	0.959264	1.00696	1.25701	0.946058	0.97942	0.986233	0.965936	1.23971	1.10191	0.926588	1.02101	1.04972	1.10191	0.959264
YBL039C	1.10191	0.61132	0.5	0.566442	0.742262	0.812252	1.11729	1.19748	1.25701	1.3566	0.946058	1.27456	1.13288	1.25701	0.952638	1.70527	0.952638	1.45397
YBL040C	1.04972	0.986233	0.993093	0.913831	1.06437	0.80107	1.04972	0.972655	0.913831	0.80107	0.993093	1.04247	1.07177	1.00696	1.15669	1.21419	0.986233	1.06437
YBL041W	1.07177	0.926588	0.913831	0.870551	0.888843	0.790041	1.19748	1.07177	1.07177	1.39474	0.926588	1.17283	0.97942	0.876606	0.876606	1.07177	0.888843	1.18921
YBL042C	1.1487	1.17283	1.03526	1.11729	1.15669	0.76313	0.858565	0.82932	0.888843	0.913831	1.05702	1.00696	1.05702	1.00696	1.13288	1.28343	0.870551	0.876606
YBL043W	1.07177	1.30134	1.21419	0	0.76313	0	1.08673	1.07177	0.90125	1.20581	0.907519	1.00696	0.959264	0.80107	0	1.27456	0.664343	1.03526
YBL044W	0.97942	1.29235	0.752623	1.04247	1.11729	0.864537	0.959264	0.972655	1.40444	0.933033	1.32869	0.784584	0.895025	0.784584	1.07923	1.18099	0.959264	0.952638
YBL045C	0.907519	1.06437	1.10957	0.946058	0.768438	0.795536	1.05702	0.972655	0.907519	1.1487	0.823591	1.09429	1.12506	1.04247	1	1.20581	0.959264	1.23114
YBL046W	0.721965	0.870551	0.965936	1.23971	1.00696	0.888843	1.06437	1.09429	0.939523	0.920188	1.17283	1.18921	0.926588	0.82932	1.15669	1.31039	0.907519	1
YBL047C	0.82932	1.04247	1	1.18921	0.82932	0.888843	0.846745	1.10191	0.773783	1.30134	0.817902	1.20581	0.920188	1.04247	0.742262	1.64718	0.939523	1.29235
YBL048W	1.00696	1.49485	1.12506	1.00696	1.19748	0.852635	0.993093	0.668964	1.08673	0.913831	1.30134	1.07923	0.835088	0.882703	0.817902	1.22264	0.920188	0.90125
YBL049W	0.946058	1.44393	1.14076	0.615572	0.926588	0.876606	1.02811	1.11729	0.959264	1.17283	0.716978	1.09429	1.02811	1.09429	0	1.1487	0.784584	1.23971
YBL050W	1.04247	0.952638	1.04972	0.82932	0.888843	0.716978	0.972655	1.02101	0.993093	1.04247	1.20581	1.18921	0.993093	0.876606	1.13288	1.21419	0.90125	1.1487
YBL051C	1.10957	0.678302	0.90125	0.846745	0.97942	0.846745	1.15669	0.888843	1.02101	1.18921	1.04247	1.19748	1.02101	1.03526	1.07923	1.04247	1.03526	1.07923
YBL052C	1.07923	0.687771	0.732043	0.852635	0.907519	1.31039	1.10957	1.10957	1.01396	1.12506	0.768438	0.907519	0.959264	1.12506	1.07923	1.04972	1.29235	1.17283
YBL053W	0.952638	0.790041	0.721965	0.852635	0.939523	0.965936	1.18099	1.01396	1.00696	1.06437	0.80107	0.97942	0.939523	1.18099	1.09429	1.09429	1.42405	1.24833
YBL054W	1.29235	0.48971	0.554785	0.82932	1.03526	0.97942	1.20581	1.30134	1.07923	1.08673	0.795536	1.10957	1.21419	1.1487	0.986233	1.12506	1.29235	1.04247
YBL055C	1.28343	1.00696	0.986233	1.32869	1.10191	0.817902	0.97942	0.846745	0.986233	0.952638	0.870551	0.946058	0.952638	1.07177	0.952638	1.00696	1.00696	1.02101
YBL056W	0.852635	0.673617	0.972655	0.946058	0.972655	1.07923	1.10957	0.972655	0.972655	1.10191	0.986233	0.90125	0.952638	1	1.31951	0	1.18921	1.16473
YBL057C	0.993093	0.737135	1.09429	0.858565	1.02811	0.773783	1.18921	0.907519	1.27456	1.18921	1.04247	1.09429	1.10191	0.933033	1.05702	0.959264	0.870551	1.09429
YBL058W	0.895025	0.870551	1.17283	0.939523	0.907519	0.823591	1.10957	0.993093	1.1487	1.03526	1.18921	1.03526	0.965936	0.812252	1	0.965936	1.30134	0.97942
YBL059W	1.18099	1.04247	1.10957	0.835088	1.02101	0.965936	1.09429	1.52626	0.97942	0.835088	0.888843	0.835088	1.06437	0.795536	1.1487	1.02101	0.946058	0.920188
YBL060W	0.993093	0.986233	1.10191	1.10191	1.1487	0.965936	0.946058	1.00696	1.28343	0.972655	0.757858	1.00696	1.03526	0.726986	1.21419	0.888843	1.1487	0.895025
YBL061C	1.10957	0.952638	0.939523	1	1.01396	0.726986	0.926588	0.907519	0.986233	1.02101	0.97942	1.32869	1.09429	1.07923	1.07177	1.02101	0.920188	1.03526
YBL062W	1.19748	0.692555	1.1487	1.02811	1.04247	1.02811	1.04972	0.933033	0.895025	0.882703	1.09429	1.07923	1.15669	1.07923	1.07923	0.913831	1.04247	0.80107
YBL063W	0.742262	1.10957	1.23114	1.03526	1.04972	0.986233	1.25701	1.19748	0.752623	0	0.757858	1.02101	1.03526	1.1487	0.895025	1.29235	0.806642	0.946058
YBL064C	0.852635	1.06437	1.32869	0.926588	0.97942	0.716978	0.812252	0.840896	0.993093	0.888843	1.29235	0.939523	0.870551	0.882703	1.15669	2.01391	0.959264	1.00696
YBL065W	0	1.64718	0.846745	0.852635	1.20581	0.747425	0.939523	0.933033	0.952638	1.00696	1.76541	1	0.993093	0.707107	0	1.26576	0.659754	1.07177
YBL066C	1.24833	1.07923	1.10191	1.09429	0.926588	1.29235	1.02811	1.00696	1.04972	0.773783	0.852635	0.784584	0.888843	0.812252	1.04247	1.32869	1.04247	0.870551
YBL067C	1.06437	0.773783	1.10957	0.939523	1.10957	0.835088	1.02101	1.10957	1.04247	0.986233	1.10957	1.00696	0.946058	0.858565	1.17283	0.870551	1.21419	0.959264
YBL068W	1.06437	0.933033	0.986233	0.986233	0.846745	0.817902	1.07177	1.03526	0.952638	0.840896	1.29235	0.888843	0.946058	0.817902	1.19748	1.38511	0.907519	1.25701
YBL069W	0.840896	0.590496	0.524858	1.23114	0.840896	1.16473	1.51572	1.37554	1.19748	1.31951	0.547147	1	0.965936	1.12506	0.888843	1.32869	1.07923	1.27456
YBL070C	0.888843	0.907519	0.668964	0.926588	0.817902	0.895025	1.18099	0.946058	1.09429	0.972655	1.23114	0.913831	0.946058	0.752623	1.82766	1.65864	0.959264	1
YBL071C	0.939523	0.628507	0.795536	0.76313	0.773783	1	1.26576	1.36604	1.30134	1.33793	0.773783	1.04247	0.993093	1.01396	0.823591	1.23114	1.10957	1.29235
YBL072C	0.946058	0.673617	0.76313	0.76313	0.846745	0.752623	0.926588	1.68179	0.986233	0.939523	1.13288	1.02811	1.01396	1.07923	1.23971	1.75321	0.882703	1.18921
YBL073W	1.05702	0.952638	0.913831	0.646176	0.702222	0.882703	1.06437	1.07923	1	1.1487	1	1.23114	1.05702	0.986233	0	1.29235	0.986233	1.26576
YBL074C	0.846745	0.835088	1.07177	0.933033	0.913831	0.870551	1.00696	1.3566	1.02811	0.952638	1.07177	1.24833	0.858565	0.870551	0.933033	1.30134	1	1.08673
YBL075C	0.933033	0.707107	1.11729	1.19748	1.23114	1.13288	1.29235	0.952638	1.23114	1.08673	0.882703	1.02811	0.817902	0.882703	0.939523	0.952638	0.864537	0.965936
YBL076C	1	0.659754	0.870551	1.11729	1.04247	1.26576	0.920188	0.90125	0.870551	0.933033	1.10957	1.04247	0.952638	0.972655	1.39474	1.12506	1.18921	0.876606
YBL077W	1.17283	0.773783	1.17283	0.90125	1.07177	0.882703	1.00696	0.888843	0.97942	0.959264	0.933033	0.965936	0.920188	0.933033	1.01396	1.07177	1.23971	1.24833
YBL078C	1.18921	1.31951	1.58008	1.10957	0.965936	0.972655	0.952638	0	0.965936	1.10191	0.742262	0.972655	0.773783	0.858565	0.773783	0.952638	1.04972	1.03526
YBL079W	0.888843	0.846745	0.823591	0.846745	1.00696	0.933033	1.14076	0.986233	1.05702	0.888843	1	1.05702	0.933033	1.17283	1.11729	1.26576	1.17283	1
YBL080C	0.907519	0.795536	0.986233	0.913831	0.952638	1.15669	1.24833	1.08673	1.12506	0.952638	0.80107	0.972655	0.926588	0.946058	1.05702	1.25701	1.18921	0.876606
YBL081W	0.965936	0.650671	0.852635	1.00696	1.21419	0.895025	1.12506	1.1487	0.939523	1.07177	0.757858	1.03526	0.986233	1.21419	0.907519	1.12506	1.1487	1.19748
YBL082C	0.668964	0.554785	0.768438	0.726986	1.08673	1.51572	1.44393	1.10191	1.22264	0.972655	1	0.852635	0.959264	1.08673	1.41421	1.01396	1.20581	1
YBL083C	0.712025	0.543367	0.795536	0.823591	1.08673	1.10191	1.46409	1.16473	1.16473	0.993093	0.846745	1.15669	1.05702	1.05702	1.07923	1.00696	1.34723	1.04247
YBL084C	1.17283	1.03526	1.25701	1.04972	0.933033	0.986233	0.946058	0.870551	0.823591	0.888843	0.939523	0.773783	1.16473	0	1.33793	1.19748	0.864537	0.972655
YBL085W	1.03526	1.06437	1.01396	1.09429	1.04247	0.870551	1.18921	1.18099	1.06437	1.05702	0.933033	0	0.986233	0.913831	1.00696	0.895025	0.870551	0.870551
YBL088C	0.80107	1.04247	0.68302	0.840896	0.933033	0.82932	1.06437	1.18921	1.22264	1.19748	1.06437	1.02811	0.817902	0.712025	1.23114	1.47427	1.31039	0.965936
YBL089W	0.986233	0.986233	1.07923	0.806642	0.907519	1.10957	0.907519	1.08673	0.864537	1.23114	0.773783	0.90125	1.23114	0.933033	0	1.28343	0.946058	1.13288
YBL090W	0.939523	0.817902	1.06437	1	1.19748	0.858565	1.04972	1.18099	1.10957	0.812252	1.09429	1.11729	0.870551	1	0.920188	1.17283	0.888843	1.05702
YBL091C	1.04972	0.864537	0.726986	0.795536	0.888843	0.806642	1.10191	0.97942	1.03526	1.36604	0.82932	1.28343	0.97942	1.05702	0.817902	1.3566	1.12506	1.23971
YBL092W	1.01396	0.68302	0.907519	0.790041	1.06437	0.68302	0.946058	1.05702	1.19748	0.90125	1.33793	1.09429	1.02811	0.97942	1.28343	1.54757	0.840896	1.05702
YBL093C	0.907519	1.27456	0.959264	0.615572	0.965936	0.76313	1.00696	0.965936	0.946058	1.32869	0.907519	1.24833	1.18921	0.97942	0.615572	1.48452	1.12506	1.19748
YBL094C	0.790041	0.812252	0.993093	0.812252	1.26576	0.952638	1.13288	1.27456	1.08673	0.864537	0.907519	1.23114	0.907519	0.895025	1.07923	1.41421	0.840896	1.02811
YBL095W	0.773783	0.678302	0.76313	0.702222	0.835088	1.17283	1.28343	1.36604	1.08673	1.34723	0.678302	1.37554	0.926588	1.1487	0.76313	1.50525	0.76313	1.6245
YBL096C	0.888843	0.721965	1.00696	0.858565	1.31951	1.17283	1.10957	1.08673	0.972655	0.933033	1.03526	1.29235	0.846745	0	1.10957	1.23114	0.687771	0
YBL097W	0.646176	0.952638	0.673617	0.939523	0.852635	1.28343	0.939523	1.60214	0.876606	1.28343	0.598739	1.64718	0.712025	1.22264	0.840896	1.6358	1.17283	0
YBL098W	0.678302	0.687771	1.10957	0.678302	1.03526	0.952638	1.23971	1.10957	1.31951	1.01396	1.07923	1.40444	0.823591	0.742262	1.15669	1.31951	0.993093	1.12506
YBL101C	1.12506	1.29235	1.15669	0.840896	0.920188	0.712025	0.952638	1.04972	0.986233	0.972655	0.939523	1.21419	0.864537	1.01396	0.926588	1.04972	1.02811	1.1487
YBL101W-A	1.42405	1.07923	1.21419	0.773783	1.3566	1.11729	0.895025	1.02101	0.986233	1.00696	1.08673	1.20581	0.721965	0.972655	0.812252	1.02101	0.737135	0.888843
YBL101W-B	1.29235	0.965936	1.18921	1.04247	1.10191	0.972655	1.14076	1.03526	1.08673	1.07177	0.907519	0.939523	0.716978	0.913831	1.03526	0.965936	0.812252	0.959264
YBL102W	0.90125	0.747425	1.25701	0.972655	1.39474	1.11729	1.08673	1.08673	1.05702	0.90125	1	0.920188	0.97942	0.840896	1.02101	0.888843	1.25701	0.80107
YBL103C	0.920188	0.795536	1.00696	0.90125	0.90125	0.920188	1.03526	1.11729	1.04247	1.08673	0.876606	1.11729	0.952638	0.993093	1.07923	0.97942	1.31039	1.08673
YBL104C	0.926588	1.00696	1.08673	0.823591	1.04247	0.913831	1.00696	1.02811	1.03526	0.952638	1.05702	0.913831	0.913831	0.913831	1.11729	1.18099	1.25701	0.926588
YBL105C	0.858565	1.12506	0.858565	0.779165	0.926588	0.768438	1.07923	1.03526	1.13288	1.18099	0.97942	1.1487	0.882703	0.972655	1.04972	1.23971	1.02811	1.13288
YBL107C	1.02101	0.926588	1.14076	1.25701	1.11729	0.888843	1.01396	1.07923	1.04247	1.21419	0.895025	1.05702	0.876606	0.926588	0.858565	0.76313	1.10957	0.952638
YBL108W	1.08673	0.757858	1.38511	0.840896	1.31951	0.97942	1.04247	1.02101	1.01396	0.926588	1	0.876606	1.01396	0.876606	0.864537	1.05702	1.13288	1
YBL109W	0.846745	0	1.21419	0.907519	0.882703	0.659754	0.965936	0.965936	0.858565	1.23114	0.812252	1.48452	1.28343	1.1487	0.773783	1.60214	0.668964	1.27456
YBL111C	0.632878	0.721965	1.60214	1.64718	0.920188	0.641713	0.702222	0.737135	0.790041	1.47427	1.29235	1.91853	1.14076	1.02811	0.721965	1.16473	0.768438	1.24833
YBL112C	0.547147	0.779165	1.42405	2.12874	0.864537	1.25701	0.510506	0.806642	0.721965	1.07177	1.34723	2.37841	0.933033	0.933033	0.882703	1.04972	0.732043	1.17283
YBL113C	0.655197	0.784584	1.18921	1.81504	0.864537	0.721965	0.712025	0.737135	0.784584	1.6245	1.18921	1.8025	1.14076	1.00696	0.773783	1.29235	0.773783	1.12506
YBR001C	0.628507	1.02811	1.58008	1.18921	1.02811	1.07177	0.784584	0.907519	0.876606	0.965936	1.23114	1.47427	0.870551	0.840896	1.13288	1.07177	0.80107	0.965936
YBR002C	1.05702	0	1.09429	0.82932	0.939523	0.907519	0.82932	1.04247	0.882703	1.93187	0.632878	1.02101	1.31039	0.907519	0.768438	1.14076	1.07923	1.14076
YBR003W	0.993093	0.870551	1.21419	1.03526	1.10191	1.11729	0.926588	0.858565	0.840896	0.82932	1.08673	1.31951	0.986233	0.888843	1.12506	1.11729	0.888843	0.946058
YBR004C	1.6358	0.993093	0.737135	0.993093	0.97942	0.737135	1.14076	1.31039	0.895025	1.13288	0.716978	1.05702	1.02101	1.02101	0.82932	1.10957	1.04247	1.01396
YBR005W	2.92817	1.52626	1.17283	0.946058	0.946058	1.09429	0.926588	0.768438	1.02101	0.742262	0.82932	0.852635	0.812252	0.835088	0.90125	1.18099	0.920188	0.768438
YBR006W	0.993093	0	1.23971	1.02811	1.01396	0.946058	0.959264	0.913831	0.97942	1.10191	0.946058	1.15669	1.23114	0.806642	0.806642	1.20581	0.790041	1.04247
YBR007C	0.939523	0.840896	1.03526	1.06437	1.43396	1.09429	0.946058	0.76313	0.926588	0.817902	1.07923	0	0.926588	0.959264	1.31951	1.49485	0.817902	0.858565
YBR008C	0.97942	0.840896	0.90125	0.986233	1.27456	1.01396	1.17283	1.09429	0.876606	1.07923	0.547147	1.15669	1.05702	1.07923	1.31039	0.876606	1.03526	1.02101
YBR009C	0.194791	0.15283	0.363493	0.895025	2.8481	3.13834	1.60214	1.32869	0.806642	0.795536	0.598739	0.993093	1.95884	2.01391	2.56685	1.59107	1.05702	0.835088
YBR010W	0.285191	0.260616	0.397768	1.00696	2.8481	1.87905	1.61328	1.07923	0.757858	0.582367	0.460094	0.939523	1.94531	2.49666	2.36199	1.48452	1.27456	0.870551
YBR011C	1.02811	0.632878	1.20581	0.965936	1.26576	1.25701	1.04247	1.02811	1.02811	0.946058	1.18099	0.90125	0.888843	0.959264	1.08673	1.06437	1.02811	0.737135
YBR012C	1.02101	0.986233	1.19748	1.07923	1.07923	0.852635	1.07923	1.04972	1.04247	1.14076	1.06437	1.00696	0.888843	0.742262	0.959264	0.90125	1.07177	0.946058
YBR012W-A	1.13288	0.757858	1.20581	1.20581	1.31951	1.41421	0.852635	1.15669	0.907519	0.920188	1.16473	0.926588	0.747425	0.972655	1.00696	0.939523	0.858565	0.817902
YBR012W-B	1.19748	0.939523	1.06437	1.02811	1.13288	0.946058	1.04972	1.09429	1.03526	1.10191	0.920188	0.946058	0.907519	0.926588	1.01396	1.01396	0.80107	0.959264
YBR013C	0.888843	0.737135	1.49485	0.986233	1.09429	1.22264	1.02101	1.10957	1.15669	0.939523	0.840896	1.04247	0.852635	0.907519	1.07177	1.02101	1.07177	0.784584
YBR014C	0.882703	1.97247	1.15669	0.959264	1.07923	0.972655	1.22264	0.82932	1.03526	0.959264	0.784584	0.823591	0.90125	0.840896	1.06437	0.882703	1.09429	0.972655
YBR015C	0.806642	0.503478	1.12506	1.03526	1.36604	1.56917	1.01396	1.11729	0.806642	0.806642	0.907519	1.04247	0.986233	0	1.23114	0	0.993093	1.16473
YBR016W	1.32869	0.920188	1.18099	0.846745	0.965936	0.846745	1.13288	0.933033	0.952638	0.907519	0.920188	0.952638	1.02811	1.11729	1.06437	1.07177	0.972655	0.972655
YBR017C	0.864537	0.712025	0.993093	0.82932	1.11729	1.16473	1.00696	0.920188	1.03526	0.97942	1.46409	1.18099	0.972655	0.895025	1.29235	0.993093	1.04972	0.80107
YBR018C	0.876606	0	0.939523	0.90125	0.823591	0.952638	1.03526	1.19748	0.864537	1.12506	0	0.965936	0.823591	0.965936	1.22264	1.22264	1.21419	1.02811
YBR019C	0.959264	0.858565	0.946058	0.965936	1.12506	0.870551	0.993093	0.870551	0.888843	1.04972	0.721965	1.1487	1.02811	0.888843	1.20581	1.61328	1.1487	0
YBR020W	0.795536	0.876606	1.02101	0.752623	0.933033	0.817902	1.14076	0.852635	0.742262	1.10191	1.19748	1.02811	0.965936	0.986233	1.31951	1.49485	1.22264	1.10191
YBR021W	0.82932	1.22264	1.38511	1.04972	1.26576	0.920188	1.02101	0.840896	0.876606	1.04972	0.993093	1.14076	1.13288	0.697372	0.784584	1.15669	0.939523	0.965936
YBR022W	1.13288	0.926588	1.08673	1.04247	1.00696	0.790041	0.876606	1.05702	0.82932	1.02101	0.80107	1.39474	1.00696	1	0.90125	1.09429	1.07923	1.12506
YBR023C	1.82766	1.18921	0.888843	1.13288	0.913831	0.737135	0.913831	0.835088	0.732043	0.784584	0.959264	1.43396	1.11729	1.14076	0.920188	1.50525	0.76313	0.835088
YBR024W	1.21419	1.21419	1.23114	0.864537	0.870551	0.840896	1.16473	0.882703	0.959264	1.10191	0.687771	1.10191	0.913831	1.04972	1.01396	1.09429	0.959264	1.03526
YBR025C	1.3566	0.852635	0.876606	0.972655	0.80107	0.895025	0.993093	0.972655	0.895025	0.97942	0.959264	1.39474	1	0.907519	1.01396	1.29235	1.01396	1.02811
YBR026C	1	1.28343	1.28343	1.24833	1	0.895025	0.97942	1.10957	0.757858	1.16473	0.840896	1.13288	0.933033	0.864537	0.607097	1.24833	0.882703	1.11729
YBR027C	0.882703	0.858565	0.926588	0.913831	0.959264	0.972655	1.06437	1.29235	0.913831	1	0.846745	1.20581	1.13288	1.05702	0.790041	1.25701	0.959264	1.12506
YBR028C	0.707107	0.752623	0.692555	0.965936	1	1.24833	1.24833	1.30134	0.946058	1.1487	0.737135	1.1487	0.965936	1.18099	0.90125	1.51572	0.673617	1.43396
YBR029C	1.00696	0.920188	0.757858	0.80107	0.965936	0.933033	1.3566	1.09429	1.07923	1.16473	0.952638	0.933033	1.11729	1.02811	0.952638	1.13288	0.933033	1.04247
YBR030W	0.97942	1.21419	0.773783	0.732043	1.10191	0.840896	0.952638	1.10191	0.986233	1.21419	0.952638	1.1487	0.888843	1.03526	0.876606	1.27456	1.13288	0.986233
YBR031W	0.946058	0.659754	0.870551	0.752623	1.21419	0.779165	1.10191	1.1487	1.04247	1.13288	0.926588	0.939523	1.08673	1.11729	1.30134	1.14076	0.993093	1.09429
YBR032W	1.01396	1.10957	0.965936	1.09429	1.02811	0.952638	0.965936	1.19748	0.920188	1.02811	0.933033	0.933033	0.835088	0.993093	0.882703	0.920188	1.23114	1.09429
YBR033W	1.01396	0.817902	0.888843	0.993093	1.23971	0.840896	0.852635	1.36604	0.768438	1.23114	0.790041	1.23971	0.895025	1.13288	0.965936	1.45397	1.23971	0.68302
YBR034C	1.46409	0.408951	0.624165	0.678302	1.08673	0.817902	1.22264	1.11729	1.15669	1.18099	1.14076	1.11729	1.20581	1.18099	0.870551	1.07177	1.14076	1.22264
YBR035C	0.846745	0.757858	1.11729	0.858565	1.17283	0.946058	1.17283	1.16473	0.965936	1.02811	0.920188	0.933033	1.02101	0.952638	1.09429	0.920188	1.02101	1.23971
YBR036C	0.986233	0.858565	1.17283	0.895025	1.14076	0.870551	1.20581	1.00696	0.946058	1.10957	0.90125	1.09429	0.926588	1.06437	0.90125	0.926588	1.09429	1
YBR037C	0.852635	0.790041	1.01396	0.852635	1.05702	0.888843	1.15669	1.04972	1.03526	1.07923	0.888843	0.876606	0.864537	1.79005	1.09429	1.07177	0.852635	1.11729
YBR038W	0.435275	1.47427	0.61132	0.211686	0.312083	0.673617	1.64718	1.67018	3.09513	1.07177	1.42405	1.37554	0.61132	1.81504	0.870551	1.03526	2.75108	1.15669
YBR039W	0.732043	0.641713	1.05702	0.864537	0.97942	0.90125	1.10957	0.993093	0.993093	1.20581	1.03526	1.10957	1.12506	1.07177	1.16473	1.59107	0.747425	1.03526
YBR040W	30.91	18.7654	4.50023	1.01396	0.624165	0.532185	0.615572	0.716978	0.486327	0.479632	0.441352	0.586417	0.420448	0	0.50698	0.619854	0.574349	0.558644
YBR041W	0.876606	0.784584	1.38511	1.21419	1.37554	1.03526	1.07177	0.864537	0.795536	0.835088	0.784584	1.09429	1.09429	1.17283	1.01396	0.972655	0.946058	0.972655
YBR042C	0.721965	0.697372	0.90125	1.22264	1.04247	0.858565	1.05702	1.10957	0.773783	1.52626	0.82932	1.07177	1.10957	0	1.21419	1.26576	0.959264	0
YBR043C	0.817902	0.702222	0.757858	0.876606	0.846745	1.10957	1.24833	1.27456	1.02101	1.11729	0.806642	1.05702	1	1	0.946058	1.31039	1.19748	1.22264
YBR044C	0.888843	0.752623	0.97942	0.590496	0.913831	0.876606	1.04247	1.79005	1.02811	1.33793	0.888843	0.946058	0.817902	0	0	1.61328	1.11729	0
YBR045C	1.05702	1.1487	1.02101	0.993093	1.04972	0.835088	1	0.907519	0.876606	0.952638	0.965936	0.946058	0.946058	0.972655	1.1487	1.42405	0.864537	1.04247
YBR046C	0.790041	1.1487	1.1487	1.08673	1.11729	0.870551	1.04972	0.97942	1.07923	1.1487	0.846745	0.82932	0.806642	0	0	1.22264	0.97942	1.04972
YBR047W	0.965936	0	1.01396	1.15669	0.920188	1.02811	1.05702	1.05702	1.10957	0.939523	0.895025	0.959264	1.09429	0.876606	0.823591	1.23114	1.01396	0.939523
YBR048W	1.02101	0.795536	1.14076	0.835088	1.02101	0.817902	0.946058	1.18099	0.939523	1.13288	0.90125	0.926588	0.972655	0.817902	1.23114	1.12506	1.42405	0
YBR049C	0.697372	0.823591	0.63728	0.913831	0.90125	1.26576	1.25701	1.19748	0.965936	0.97942	0.742262	0.946058	0.965936	1.18921	1	1.79005	1.02811	1.23971
YBR052C	0.852635	1.32869	1.07923	1.06437	0.712025	0.806642	0.913831	1.34723	0.806642	1.50525	0.779165	1.34723	0.933033	1.02811	0.82932	0.438303	0.959264	2.53151
YBR053C	1.32869	1.31951	1.38511	1.09429	0.97942	0.895025	0.864537	0.835088	0.790041	0.959264	0.790041	1.16473	1.05702	0.939523	0.790041	1.54757	0.707107	0.97942
YBR054W	0.392292	0.466517	0.76313	0.373712	0.429283	0.279322	0.712025	1.29235	2.31338	2.90794	2.62079	2.17347	1.23114	1.15669	0.80107	1.15669	1.56917	2.18859
YBR055C	1.07923	0.907519	1.00696	0.747425	1.08673	0.737135	0.952638	1.30134	1.04247	0.952638	1.10191	1.21419	0.895025	1.13288	1.00696	1.10191	0.965936	0.939523
YBR056W	1.16473	1.27456	1.93187	1.46409	1.18099	0.779165	0.773783	1.18099	0.907519	1.11729	0.852635	1.05702	0.913831	0.876606	0.742262	0.76313	0.779165	0.876606
YBR057C	1.15669	0.876606	0.939523	0.692555	1.06437	0.835088	0.993093	1.18099	0.926588	1.19748	0.876606	1.07923	0.90125	1.22264	0.90125	0.952638	1.1487	1.27456
YBR058C	1.07923	0.959264	0.840896	0.913831	1.02101	0.913831	0.959264	0.895025	1.10191	1.13288	1.02811	1.1487	0.926588	0.913831	0.959264	0.965936	1.1487	1.18921
YBR059C	1	1.18921	1.22264	1.15669	0.972655	0.846745	0.846745	1.11729	0.913831	1.01396	1.02101	0.835088	0.864537	0.913831	1	1.29235	1	0.952638
YBR060C	0.920188	0.784584	0.920188	0.795536	1.07177	0.716978	0.952638	1.14076	1.25701	1.04247	1.03526	1.06437	0.882703	1.23971	1.11729	1.11729	1.08673	1.05702
YBR061C	1.10191	0.543367	0.882703	0.870551	1.00696	0.946058	1.08673	1.22264	1.15669	1.29235	0.993093	1.00696	1.1487	0.97942	0.965936	0.795536	1.17283	1.13288
YBR062C	1	0.965936	1.13288	0.97942	0.97942	0.933033	1.03526	1.03526	1.06437	0.986233	0.920188	0.965936	0.90125	0.986233	0.90125	1.19748	0.97942	1.10191
YBR063C	0.846745	0.574349	1.02101	0	1.05702	0.920188	1.02101	1.15669	1.02101	1.28343	0.986233	1.1487	0.972655	0.959264	0.933033	1.10957	1.1487	1.07923
YBR064W	0.90125	0.959264	1.07177	0.90125	1.09429	0.993093	1.01396	0.933033	1.03526	1.01396	0.864537	1.10191	1.02101	0.946058	0.965936	1	1.1487	1.09429
YBR065C	0.852635	0.823591	0.840896	1.77769	0.986233	0.732043	0.933033	1.14076	0.888843	1.17283	0.895025	0.907519	0.939523	0.993093	1.02811	1.24833	1.09429	1.11729
YBR066C	1.12506	1.05702	0.590496	0.598739	0.757858	0.965936	0.920188	2.04202	0.882703	1.45397	0.895025	1.07923	0.835088	0.907519	0	1.18099	1.07923	1.44393
YBR067C	2.96905	2.04202	2.32947	1.23971	1.11729	0.712025	0.493116	0.473029	0.574349	0.882703	1.07177	1.20581	1.31039	0.965936	0.747425	1.11729	0.473029	0.946058
YBR068C	1.21419	2.9897	0.773783	0.615572	0.773783	0.773783	1.09429	1.07923	0.993093	1.1487	0.747425	0.913831	0.876606	0.965936	1	1.37554	0.795536	1.13288
YBR069C	0.959264	0.646176	0.646176	0.586417	0.712025	0.926588	1.07923	1.13288	1.1487	1.10957	1.3566	1.41421	1.02101	0.97942	1.02811	1.43396	0.959264	1.53688
YBR070C	0.532185	0.795536	1.32869	1.59107	1.33793	1.09429	0.959264	0.933033	0.558644	1.14076	0.882703	1.41421	1.44393	1.16473	0.784584	1.11729	0.747425	0.97942
YBR071W	0.570382	1.01396	2.11404	1.67018	0.933033	0.852635	0.641713	0.641713	0.432269	1.18099	2.41162	2.18859	1.40444	0.959264	0.76313	0.933033	0.5	1.16473
YBR072W	0.97942	1.11729	1.28343	1.18921	0.933033	0.907519	0.933033	1.16473	1.07177	1.11729	0.882703	0.952638	0.97942	0.752623	0.920188	1.11729	0.80107	1.06437
YBR073W	0.716978	3.45815	1.30134	1.04247	0.926588	0.895025	0.907519	0.895025	0.646176	0.687771	0.986233	1.30134	1.09429	0.817902	1.05702	1.14076	0.726986	0
YBR074W	1.04972	0.946058	0.864537	0.97942	0.864537	1.07177	1.02811	1.61328	0.959264	1.16473	0.840896	0	0.933033	1.02811	0.852635	0	0.993093	0
YBR075W	1.10957	0.757858	0.864537	0.779165	0.864537	1.05702	1.06437	1.10957	1.04247	0.876606	1.02101	1.12506	1.06437	0.732043	1.03526	1.51572	0.946058	1.34723
YBR076W	1.10191	0.907519	1	0.641713	0.795536	1.04972	1.08673	1.17283	0.870551	1.31951	0.628507	1.10957	1.42405	1.07177	0.702222	1.31951	1.07177	1.21419
YBR077C	0.888843	0.806642	1.07923	0.773783	0.876606	1.19748	1.19748	1.08673	0.933033	0.888843	0.920188	1.08673	1.04972	0.986233	1.07923	1.31951	1.00696	0
YBR078W	0.737135	0.460094	0.747425	0.812252	1.29235	0.946058	1.6358	1.19748	1.30134	1.00696	0.90125	0.784584	1.06437	1.23971	1.59107	0.882703	1	1.18921
YBR079C	0.972655	0.554785	0.817902	0.757858	1.06437	0.864537	1.09429	1.09429	1.03526	1.01396	1.13288	1.31951	0.939523	1.43396	1.16473	0.972655	1.14076	1
YBR080C	0.97942	0.732043	1.11729	1.02811	1.00696	0.926588	1.07177	0.952638	1.06437	1.07923	1	1.12506	0.97942	0.926588	1	1	1.02811	1.07177
YBR081C	0.817902	0.716978	0.907519	0.972655	0.913831	1.18099	1.04972	1.10191	1.00696	1.06437	0.959264	1.03526	0.959264	0.946058	1.20581	0.97942	1.27456	1.06437
YBR082C	0.946058	0.779165	1.05702	0.920188	1.17283	0.858565	1.27456	1.06437	1.23971	1.13288	1.00696	0.920188	0.920188	0.806642	1.03526	0.946058	1.10191	0.972655
YBR083W	1.68179	1.22264	0.673617	0.97942	0.673617	0.510506	0.712025	0.687771	0.888843	1.27456	1.87905	1.39474	1.07923	1.00696	1.24833	0.779165	1.08673	1.26576
YBR084C-A	1.04247	0.823591	1.04247	0.823591	0.835088	0.846745	1	0.965936	1.07923	1.12506	0.933033	1.04247	1.04247	1.17283	1.07923	1.08673	0.779165	1.48452
YBR084W	0.907519	0.543367	0.732043	0.732043	0.90125	0.823591	1	2.71321	0.97942	0.97942	0.959264	1.04247	0.939523	1.11729	1.23114	1.26576	1.1487	1.03526
YBR085W	0.993093	0.752623	1.05702	1.06437	1.32869	0.933033	1.34723	0.61132	1.16473	1.20581	0.946058	1.02811	1.01396	0.993093	1.01396	0.895025	1.01396	0.913831
YBR086C	0.870551	0.632878	0.846745	0.823591	1.09429	0.913831	1.17283	1.15669	1.09429	1.11729	0.959264	0.926588	0.80107	0.926588	1.26576	1.28343	1.34723	1.10191
YBR087W	0.864537	0.784584	1.19748	1.22264	1.18099	1	1.04972	0.97942	0.876606	1.02811	1.02811	1.04247	1.07923	0.965936	0.926588	0.895025	1.09429	0.895025
YBR088C	0.450625	0.550953	2.31338	3.07375	2.17347	1.11729	0.737135	0.524858	0.426317	0.650671	1.53688	2.46229	2.11404	1.20581	1.02811	0.702222	0.574349	0.539614
YBR089W	0.510506	0.632878	1.65864	2.56685	1.58008	1.04972	0.757858	1.08673	0.353553	1.1487	0.986233	1.51572	1.87905	1.02101	0.840896	0	0.5	1.09429
YBR089C-A	0.550953	0.846745	0.946058	0.888843	0.876606	0.768438	1	1.23114	0.993093	1.40444	1.10191	1.12506	1.05702	1.23971	0.697372	1.41421	1.03526	1.31951
YBR090C	0.812252	0.726986	0.939523	0.882703	0.90125	0.790041	1.13288	1.12506	1.04247	1	0.939523	0.888843	1.04247	1.04247	1.10191	1.6358	1.04247	1.25701
YBR091C	1.00696	0.812252	1.11729	0.823591	1.09429	0.882703	1.1487	1.09429	1.04972	0.952638	0.90125	1.07923	1.00696	1.02811	0.882703	1.28343	0.864537	1.10957
YBR092C	0.926588	0.795536	0.742262	0.598739	0.543367	0.435275	0.882703	1.23114	3.11666	1.85318	1.86607	1.20581	1.03526	0.817902	0.469761	1.24833	1.32869	1.38511
YBR093C	0.590496	0.5	0.757858	0.650671	0.702222	0.5	0.920188	1.82766	2.77022	2.63902	2.17347	1.6358	1	0.707107	0.582367	0.852635	0.870551	1.46409
YBR094W	0.907519	0.823591	1.18921	0.768438	0.757858	0.628507	1.06437	1.27456	1.21419	1.36604	0.939523	1	0.926588	0.972655	0.939523	1.32869	1.06437	1.20581
YBR095C	0.858565	1.14076	0.97942	0.779165	1.13288	0.779165	0.97942	1.31039	1.11729	0.959264	1.24833	1.06437	0.882703	0.939523	0.920188	1.37554	0.812252	0.959264
YBR096W	0.858565	1.39474	0.97942	1.03526	1.02811	0.812252	1.12506	1.28343	0.933033	0.972655	0.773783	1.23114	0.933033	0.895025	0.823591	1.12506	0.97942	1.03526
YBR097W	0.972655	0.823591	1.06437	1.03526	1.19748	0.864537	0.993093	1.31039	1.00696	0.952638	0.907519	0.907519	0.933033	0.965936	0.965936	1.48452	0.907519	0.907519
YBR098W	1.06437	1.02811	1.37554	1.58008	1.20581	0.823591	0.732043	0.895025	0.721965	1.32869	0.946058	1.34723	1.13288	1.00696	0.664343	1.18921	0.566442	1.02811
YBR099C	0.907519	0.895025	1.24833	1.02811	1.36604	0.852635	0.920188	1	0.888843	0.888843	0.895025	0.952638	1.13288	1.06437	1.02101	1.3566	0.852635	0.933033
YBR100W	0.779165	0.90125	1.22264	1.01396	0.913831	1.07923	0.959264	1	1.01396	0.959264	0.812252	1.1487	1	0.933033	0.965936	1.1487	1.18099	1.10191
YBR101C	1.10957	1.26576	0.965936	1.23971	1.11729	0.876606	0.965936	0.852635	1.1487	1.03526	0.895025	0.757858	1.11729	0.864537	1.3566	0.757858	0.926588	0.993093
YBR102C	0.876606	0.812252	0.920188	0.852635	0.920188	0.876606	1.02101	0.959264	1.11729	1.11729	1.01396	1.11729	0.993093	1.10191	0.920188	1.25701	1.11729	1.13288
YBR103W	1.13288	0.876606	0.907519	1.22264	1.15669	0.926588	1.13288	0.90125	1.15669	0.790041	1.07923	0.840896	1.01396	0.757858	1.86607	0.858565	0.939523	0.858565
YBR104W	0.920188	0.586417	0.952638	1.08673	1.19748	0.939523	1.16473	1.04247	0.97942	1.05702	0.876606	1.02811	1.10191	1.05702	1.01396	0.926588	1.1487	1.11729
YBR105C	1.31951	0.835088	0.90125	0.972655	1.07923	1	1.18921	1.19748	0.965936	1.18099	0.90125	0.817902	1.20581	0.90125	0.97942	0.846745	1.06437	0.835088
YBR106W	0.795536	0.628507	1.10957	0.907519	1.31951	0.80107	1.31951	1	1.13288	1.00696	1.07177	0	1.05702	1.00696	1.18099	1.12506	0.858565	0.959264
YBR107C	1.02101	1.16473	1.23971	0.965936	0.882703	0.870551	1.04247	0.946058	1.26576	0.952638	0.773783	0.965936	0.97942	0.858565	1.43396	1	0.870551	0.97942
YBR108W	0.840896	1.04972	1.3566	0.420448	1.04972	0.864537	1.00696	0.986233	1.00696	1.19748	1.04247	1.09429	0.965936	1.19748	0.952638	1.16473	1.04972	1.17283
YBR109C	1.02811	0.687771	1.18921	1.09429	1.22264	0.920188	1.00696	0.939523	1.02811	0.926588	1.09429	0.959264	0.926588	0.907519	1.21419	1.01396	1.07177	0.907519
YBR110W	0.870551	0.795536	1.06437	0.90125	1.15669	0.852635	1.13288	0.90125	1.04247	1.07177	1.05702	1.13288	1.04247	0.913831	0.965936	1.02101	1.02101	1.15669
YBR111C	1.01396	0.852635	1.37554	1.1487	1.1487	0.946058	1.01396	1.04972	0.946058	0.895025	0.965936	0.913831	0.920188	0.946058	1.21419	0.852635	1.10957	0.852635
YBR112C	0.82932	1.04247	0.664343	0.795536	0.986233	0.852635	1.08673	1.07177	0.852635	1.41421	0.864537	1.27456	0.939523	1.20581	0.907519	1.69349	0.752623	1.31951
YBR113W	0.823591	0.779165	0.858565	1.04972	1.00696	1.04972	0.97942	1.32869	0.752623	0.80107	0.823591	1.09429	0.882703	1.07177	1.05702	1.77769	1.07177	1.22264
YBR115C	0.913831	0.673617	1.02811	0.876606	1.07177	0.846745	0.933033	0.907519	0.933033	0.752623	1.02811	1.27456	1.06437	1.17283	1.32869	1.15669	1.3566	0.986233
YBR117C	1.04247	1.11729	1.02811	0.913831	0.913831	0.913831	1.04247	1.12506	1	0.817902	1.00696	1	0.82932	1.00696	0.965936	1.50525	0.895025	1.02811
YBR118W	1.02101	0.972655	0.752623	0.882703	0.864537	0.907519	1.05702	0	0.965936	1.13288	0.933033	1.02811	0.972655	1.13288	1.14076	1.08673	0.933033	1.38511
YBR119W	1.00696	0.907519	1.00696	1	1.02101	0.959264	0.939523	1.14076	0.864537	1.10957	0.835088	1.26576	0.895025	0.795536	0.795536	1.45397	1.02101	1.22264
YBR120C	1.31039	0.993093	0.790041	0.882703	0.840896	0.895025	1.04972	1.46409	0.895025	0	0.615572	0	1.01396	1.13288	0.882703	1.3566	1.24833	0
YBR121C	1	0.659754	0.790041	0.80107	0.913831	0.773783	1.04972	1.07177	1.08673	0.864537	1.16473	1.25701	0.920188	0.952638	1.20581	1.77769	0.913831	1.27456
YBR123C	0.920188	0.823591	0.812252	0.773783	0.864537	0.835088	1.17283	1.15669	1.10191	0.876606	1.18921	0.846745	0.895025	0.97942	1.25701	1.64718	0.959264	1.25701
YBR124W	0.876606	1.60214	0.852635	0.517632	0.876606	0.737135	1.16473	1.38511	1.13288	0	0.80107	0	1.38511	0.993093	1.02811	1.23971	0.907519	1.07923
YBR125C	1.26576	0.747425	1.17283	0.946058	1.04247	0.97942	0.97942	0.913831	0.993093	1.3566	0.959264	0.959264	0.907519	0.80107	1.02101	1.02101	1.10191	1.01396
YBR126C	0.97942	1.61328	1.6358	1.21419	0.888843	0.650671	0.76313	0.864537	0.795536	1.06437	0.946058	1.12506	1.02101	0.972655	0.972655	1.15669	0.835088	1
YBR127C	1	0.655197	0.965936	1.04247	1.07177	1.10191	1.05702	0.864537	0.965936	0.959264	1.09429	0.97942	0.933033	1.07923	1.17283	1.20581	1.09429	0.913831
YBR128C	1.04247	0.90125	1.04247	0.846745	0.858565	0.965936	1	1.00696	0.959264	1.14076	0.812252	1.28343	0.858565	0.986233	0.986233	1.07923	1.27456	1.09429
YBR129C	1	0.784584	0.986233	0.939523	0.840896	1.23114	0.913831	1.16473	0.965936	1.15669	0.952638	1	1	1.03526	1.04972	0.90125	1.20581	1
YBR130C	0.864537	0.742262	0.946058	0.817902	0.840896	0.993093	1.17283	1.34723	1.01396	1.11729	0.82932	1.02101	0.852635	0.972655	1.16473	1.08673	1.39474	1.08673
YBR131W	1.03526	1.06437	1.01396	0.882703	0.870551	1.20581	1.06437	0.972655	1.10957	1	1.02101	0.913831	0.882703	0.870551	1.02101	0.993093	1.15669	0.993093
YBR132C	0.920188	1.60214	1.7411	1.04247	1.23114	0.888843	0.959264	1.10957	0.972655	0.876606	0.768438	1.04247	0.757858	0.846745	0.952638	0.876606	0.80107	1.09429
YBR133C	0.946058	0.602904	0.80107	0.747425	1.05702	1.05702	0.965936	1.50525	0.888843	0.870551	0.986233	1.05702	1.05702	1.16473	1.30134	1.27456	1.14076	0.959264
YBR134W	0.97942	0.726986	0.90125	0.823591	1.07923	0.952638	1.11729	1.10191	1.02101	1.03526	0.835088	1.08673	0.952638	0.97942	1.03526	1.17283	1.20581	1.15669
YBR135W	0.846745	0.562529	0.888843	1.02101	1.08673	1.34723	1.09429	0.972655	1.00696	0.907519	1.06437	0.972655	1.00696	0.952638	1.31951	1.12506	1.18921	0.933033
YBR136W	0.707107	1.64718	1.02101	1.03526	0.852635	0.752623	1.02101	0.790041	1.18921	1.10957	1.14076	0.835088	1.04247	0.806642	1.50525	1.23114	0.835088	0.972655
YBR139W	0.747425	0.993093	1.14076	0.939523	0.907519	0.624165	0.895025	1.25701	1.22264	1.07923	1.27456	1.15669	0.768438	0.757858	0.939523	1.31039	1.02101	1.38511
YBR140C	1.1487	0.768438	0.926588	1.07177	0.913831	0.779165	0.913831	0	1.05702	1.20581	0.97942	1.31039	0.959264	0.959264	1.01396	0	0.913831	1.26576
YBR141C	1.10191	0.959264	0.768438	1.19748	1.11729	0.757858	1.07923	1.04972	0.926588	0.933033	1.15669	0.933033	0.913831	0.933033	1.11729	1.47427	0.82932	0.986233
YBR142W	1.17283	0.543367	0.543367	0.812252	1.00696	0.835088	1.19748	1.48452	1.26576	1.32869	0.959264	0	1.29235	1.20581	0.946058	0	0	0
YBR143C	1.04972	0.692555	0.779165	0.812252	0.97942	0.752623	1.08673	1.05702	1.23971	1.23971	1.33793	0.543367	0.965936	1.01396	1.27456	1.79005	0.895025	1.16473
YBR145W	0.920188	0.993093	1.21419	1.01396	1.07923	1.09429	1.06437	1.07923	0.946058	0.959264	1.01396	0.726986	0.852635	1.06437	1	1.23114	0.835088	1.04972
YBR147W	1.04247	1.18921	1.28343	0.795536	0.986233	1.10191	1.06437	0.864537	0.876606	1.08673	1.13288	0.993093	0.946058	0.993093	0.986233	1.15669	0.726986	0.952638
YBR148W	1.05702	0.888843	0.864537	1.09429	1.05702	0.858565	1.00696	1.19748	0.846745	1.21419	0.795536	1.31951	1.04247	0.768438	1.04247	0	1.01396	1.13288
YBR149W	1.11729	0.888843	1.71713	1.55833	1.34723	1.43396	0.972655	0.752623	0.852635	0.817902	0.926588	1	0.888843	0.870551	0.952638	0.835088	0.864537	0.773783
YBR150C	0.90125	1.65864	1.10957	0.920188	0.97942	0.933033	0.959264	0.90125	0.913831	0.888843	0.90125	0.920188	0.817902	0.795536	1.10957	1.02811	1.26576	1.31039
YBR151W	1.09429	0.795536	1.25701	0.882703	1.07923	1.16473	1.00696	0.823591	1.02811	0.959264	1.08673	0.959264	0.895025	1.05702	1	1.07177	1.00696	0.939523
YBR152W	1.08673	1.01396	0.882703	0.773783	0.835088	0.835088	0.965936	0.97942	1.01396	1.10957	1.27456	0.795536	0.986233	0.784584	0.913831	1.69349	1.18099	1.26576
YBR153W	1.52626	0.702222	1.03526	0.747425	1.06437	1.07923	1	1	1.05702	1.04247	1.02101	0.907519	0.939523	0.840896	0.882703	1.25701	1.17283	1.01396
YBR154C	1.04247	0.594604	0.76313	0.773783	1.07923	0.846745	1.07923	1.09429	1.18921	1.17283	1.02101	1.28343	1.09429	0.907519	1.02811	0.895025	1.28343	1.16473
YBR155W	1.05702	0.503478	0.835088	0.641713	1.00696	1.21419	1.23114	1.00696	1.31951	0.993093	1.24833	0.972655	1.11729	1.02811	1.06437	1.33793	1.02811	0.864537
YBR156C	0.646176	0.539614	0.90125	0.90125	1.20581	0.972655	1.17283	1.16473	1.10957	0.993093	1.30134	1.14076	1.25701	0.920188	1.29235	0.952638	1.10191	0.858565
YBR157C	1.29235	0.80107	1.3566	0.80107	1.07177	1.02811	0.773783	0.993093	0.668964	1.10957	1.04247	1.22264	1.01396	1.10957	0.852635	0.926588	1.15669	1.09429
YBR158W	3.27161	3.07375	0.408951	0.554785	0.358489	0.539614	0.293209	0	0.228458	1.17283	2.04202	2.47942	2.21914	1.23971	1.30134	1.29235	1.22264	1.01396
YBR159W	0.812252	0.678302	0.986233	1.07923	1.30134	1.50525	1.03526	0.952638	1	0.895025	1.15669	0.864537	1.07177	0.986233	1.06437	0.882703	1.17283	0.840896
YBR160W	1.08673	0.673617	1.16473	0.959264	1.02101	0.795536	1.19748	0.90125	0.882703	1.29235	0.882703	1.30134	1.10191	0.965936	0.97942	1.21419	0.795536	1.05702
YBR161W	0.726986	1	1.33793	1.21419	1.42405	1.02101	1.12506	0.882703	0.668964	0.852635	0.920188	1.20581	1.1487	0.965936	1.22264	1.21419	0.692555	0.82932
YBR162C	1.28343	0.716978	0.692555	0.68302	0.97942	0.716978	1.21419	0.913831	0.972655	0.972655	0.76313	1.02811	1.31039	1.43396	1.18099	1.54757	1.01396	1.14076
YBR162W-A	0.80107	0.615572	0.882703	0.90125	1.03526	1.04972	1.04972	1.23971	1.12506	0.882703	1.03526	1.11729	0.965936	0.952638	1.13288	1.45397	0.97942	1.04972
YBR163W	0.913831	0.757858	1	0.852635	0.952638	0.668964	1.02101	0.959264	0.952638	1.40444	0.913831	1.29235	1.32869	0.972655	0.82932	1.33793	0.913831	1.31951
YBR164C	0.90125	0.768438	1.02101	1.17283	0.972655	0.742262	1.03526	0.90125	1.23971	1.01396	1.21419	1.15669	0.959264	0.888843	1.07177	0.817902	1.03526	1.32869
YBR165W	1.90528	0.790041	0.835088	0.747425	0.858565	0.835088	1.00696	1.17283	0.895025	1.26576	0.790041	1.10957	1.02811	0.939523	0.858565	1.25701	1.14076	1.07177
YBR166C	1.23971	0.876606	1.01396	0.933033	0.926588	0.907519	0.965936	1.04247	0.946058	0.835088	0.895025	1.04247	0.946058	0.926588	1.02101	1.48452	1.17283	1.02101
YBR167C	1.08673	0.846745	0.888843	1.02101	0.76313	1.08673	0.97942	1.31951	0.888843	1.24833	0.752623	1.06437	0.939523	0.993093	1.02101	1.21419	1.08673	1
YBR168W	0.858565	0.858565	1.09429	1.03526	1.02101	1.13288	0.920188	1	0.946058	0.907519	0.920188	1.02811	0.97942	0.907519	1.1487	1.30134	0.959264	1.07923
YBR169C	1.06437	1.1487	1.29235	0.920188	0.812252	0.812252	1.02101	1.11729	0.888843	1.16473	0.882703	1.01396	0.907519	0.959264	1.00696	1.42405	0.779165	1.02101
YBR170C	0.747425	0.965936	1.14076	1.08673	0.965936	1.10191	0.965936	0.721965	1.06437	0.795536	1.40444	1.06437	0.913831	0.933033	1.26576	1.37554	0.876606	0.913831
YBR171W	0.993093	0.726986	1.04247	1.04972	1.21419	0.939523	1.1487	1.00696	1.02811	0.920188	0.888843	0.993093	1.07923	0.907519	1.15669	0.90125	1.19748	0.933033
YBR172C	1.10191	0.550953	0.846745	0.697372	1.09429	1.15669	1.20581	1.07923	1.06437	1.07923	1.00696	0.933033	0.959264	1.16473	1.05702	1.02101	1.18099	1.11729
YBR173C	0.986233	0.926588	1.06437	1.1487	0.939523	0.895025	1.10957	0.993093	1.08673	0.959264	0.926588	0.952638	0.993093	0.907519	1.04247	0.882703	1.15669	1.10191
YBR174C	1.23114	1.02811	1.16473	0.707107	1.12506	0.737135	1.02811	1.27456	0.972655	0.972655	0.972655	0.835088	1.03526	0.939523	0.858565	1.03526	1.16473	1.13288
YBR175W	1.02101	0.773783	1.00696	0.76313	0.97942	0.835088	1.02811	0.913831	1.02101	1.21419	0.913831	1.05702	1.1487	0.864537	1.17283	1.02811	1.18921	1.26576
YBR176W	1.01396	0.773783	1.25701	0.795536	1.14076	0.920188	0.993093	1.05702	0.965936	0.965936	0.90125	0.965936	1.02811	0.933033	0.920188	1.33793	1.28343	0.933033
YBR177C	0.959264	1.03526	1.24833	0.823591	1.00696	0.779165	0.986233	0.870551	1.03526	0.986233	0.972655	1.09429	0.986233	0.926588	1.15669	0.986233	1.04972	1.21419
YBR178W	1.12506	0.870551	1.16473	0.757858	1.30134	0.952638	0.959264	1.22264	0.913831	0.952638	0.939523	0.895025	0.895025	1.00696	0.959264	0.959264	1.13288	1.1487
YBR179C	1.09429	1.00696	0.933033	0.817902	1.09429	0.972655	1.06437	0.993093	1.14076	1.10957	1.13288	0.926588	0.946058	0.795536	1.06437	0.97942	0.933033	1.07177
YBR180W	1.08673	0.852635	1.17283	0.790041	1.38511	1.05702	1.15669	1.02101	1.02811	0.926588	1.32869	0.68302	1	0.817902	0.920188	0.986233	1.06437	0.97942
YBR181C	1.12506	0.707107	1.06437	0.823591	0.846745	0.742262	1.10191	0.846745	1.21419	1.08673	0.952638	1.00696	1.27456	0.939523	1.21419	1.02811	1.04972	1.23971
YBR182C	1.59107	1.10191	1.27456	0.578344	1.05702	1.17283	1.47427	1.26576	1.07177	0.779165	0.737135	0.812252	0.965936	0.888843	0.986233	0.952638	1.15669	0.716978
YBR183W	2.15846	1.56917	1.23971	0.817902	0.768438	0.747425	0.913831	0.926588	0.768438	1.09429	0.697372	1.00696	1.09429	0.876606	1.03526	1.03526	0.876606	1.13288
YBR184W	0.757858	1.03526	0.965936	1.13288	1.42405	1.34723	1.05702	0.846745	1.07177	0.779165	0.920188	0.864537	1.00696	0.920188	1.61328	0.846745	0.806642	0
YBR185C	1	0.926588	1	1.31951	0.864537	1.04247	1.16473	1.11729	1	1.23971	0.732043	0.993093	1.02101	0.858565	0.82932	1.06437	0.926588	1.09429
YBR186W	0.888843	1.08673	1.04247	0.965936	1.39474	0.933033	0.90125	1.03526	0.97942	0.864537	0	0.946058	0.784584	0.82932	0.97942	1.30134	0.864537	1.46409
YBR187W	0.712025	0.535887	0.712025	0.76313	1.30134	0.933033	1.30134	1.10957	1.04247	1.31039	0.790041	1.08673	0.993093	1.1487	1.13288	1.32869	1.05702	1.28343
YBR188C	0.858565	3.29436	0.737135	1.15669	0.806642	0.913831	1.03526	0.888843	0.823591	0.817902	0.673617	0.986233	1.01396	1	0.835088	1.24833	1.15669	1.11729
YBR189W	1.02101	0.707107	0.742262	0.752623	0.920188	0.692555	1.07177	1.07923	1.02101	1.28343	0.933033	1.07177	1.01396	1.04972	1.16473	1.38511	1.1487	1.30134
YBR190W	1.10957	1.00696	0.926588	0.812252	0.784584	0.806642	1.07177	1.06437	0.907519	0.939523	0.920188	1.01396	1.07177	0.907519	1.03526	1.44393	1.20581	1.18099
YBR191W	0.97942	0.823591	0.768438	0.858565	0.846745	0.68302	1.04247	1.03526	0.933033	1.27456	0.959264	1.04247	0.986233	1.10191	1.07923	1.36604	1.19748	1.31951
YBR192W	0.926588	1.03526	1.09429	1.03526	0.986233	0.817902	1.03526	0.632878	0.882703	1.16473	1.11729	1.12506	1.07177	0.965936	0.817902	1.34723	1.05702	1.12506
YBR193C	1.01396	1.1487	0.986233	0.852635	0.779165	0.972655	0.939523	1.28343	0.972655	1.15669	0.82932	1.09429	1.01396	1.02811	0.757858	1.09429	1.00696	1.26576
YBR194W	1.85318	0.972655	0.986233	0.946058	0.840896	0.933033	0.972655	0.946058	0.972655	1.01396	0.76313	0.972655	0.986233	0.840896	0.812252	1.33793	1.26576	0.986233
YBR195C	0.97942	0.607097	1.21419	0.939523	1.08673	0.952638	1	0.913831	1.04247	1.22264	1	1.14076	1.04247	0.926588	1.04247	0.926588	1.01396	1.11729
YBR196C	0.972655	0.582367	1.1487	0.972655	1.34723	1.30134	1.00696	1.04247	1.07923	0.840896	1.32869	0.870551	0.913831	0.823591	1.29235	1.10191	1.05702	0.712025
YBR197C	0.965936	0.790041	0.920188	0.692555	1.13288	0.895025	1.13288	0.895025	1.10957	1.23971	0.823591	1.1487	0.965936	1.03526	1.21419	0.97942	1.13288	1.1487
YBR198C	0.846745	0.562529	0.888843	0.747425	0.965936	1.34723	0.986233	1.18921	0.97942	0.97942	1.12506	1.02811	0.858565	0.913831	1.23114	1.18099	1.1487	1.44393
YBR199W	0.97942	1.30134	1.23114	1.01396	0.97942	1.04972	1.18921	0.752623	1	1	0.939523	0.993093	1.01396	0.926588	0.907519	0.926588	0.946058	0.97942
YBR200W	1.09429	0.835088	1.17283	0.63728	0.779165	0.726986	1.04247	1.23971	1.22264	1.15669	1.17283	1.1487	0.972655	0.952638	0.986233	1.18099	0.965936	1.01396
YBR201W	1.01396	0.946058	1.34723	1.07177	1.05702	1.03526	0.90125	1.10191	0.913831	1.04972	0.913831	1.07177	0.864537	0.876606	0.82932	0.888843	1.3566	0.946058
YBR202W	0.664343	0.63728	1.58008	0.63728	0.460094	0.432269	0.554785	1.31039	2.05623	1.87905	1.90528	1.39474	0.895025	1.01396	0.650671	1.18099	1.32869	1.68179
YBR203W	1.19748	1.25701	1.1487	0.986233	0.90125	0.965936	0.80107	1.00696	0.888843	1.06437	0.870551	1.28343	0.840896	0.870551	1.07177	1.01396	1.07177	0.933033
YBR204C	1.02811	1.02101	1.56917	0.986233	1.07923	0.823591	0.858565	0.959264	0.870551	1.04247	0.972655	1.23971	0.993093	0.90125	0.90125	0.993093	0.870551	1.10191
YBR205W	0.946058	0.655197	1.12506	0.946058	1.12506	0.840896	1.13288	0.90125	0.97942	0.972655	0.946058	1.26576	1.00696	1.12506	1.08673	1.07923	1.01396	1.02811
YBR206W	0.864537	0.742262	1.04247	0.840896	1.07177	0.952638	1.04972	1.07923	0.882703	0.795536	0.773783	0.972655	0.959264	0.952638	1.11729	0.959264	1.07923	2.73208
YBR207W	0.795536	0.655197	0.697372	0.907519	1.03526	0.965936	1.16473	1.03526	1.06437	1.64718	1.13288	1.19748	1.09429	1.08673	1.16473	0.737135	1.00696	1.03526
YBR208C	0.895025	0.986233	1.12506	1.33793	0.952638	0.664343	0.920188	0.882703	0.939523	0.952638	1.31951	1.15669	0.939523	0.876606	1.38511	1.17283	0.768438	1.03526
YBR209W	0.913831	1.14076	1.17283	1.09429	0.959264	0.986233	1.03526	1.07177	0.882703	1.07923	0.952638	1.14076	0.806642	0.840896	0.784584	1.21419	0.852635	1.25701
YBR210W	0.97942	1.17283	0.97942	1.18099	0.80107	1.05702	1.02101	1.16473	0.882703	0.952638	0.779165	0.97942	1	0.913831	0.993093	1.05702	1.09429	1.08673
YBR211C	0.852635	0.864537	0.876606	0.852635	0.817902	0.939523	0.90125	1.10957	0.840896	1.37554	0.965936	1.14076	0.864537	0.888843	1.38511	1.30134	1.07923	1.24833
YBR212W	0.933033	0.946058	0.913831	1.02811	0.895025	0.864537	1.15669	0.965936	0.946058	1.09429	1.01396	1.1487	0.965936	0.972655	0.946058	1.28343	0.895025	1.12506
YBR213W	0.721965	1.16473	0.97942	0	0.870551	1.07923	1.1487	1.11729	0.840896	1.44393	1.07923	0.97942	0.882703	0.90125	0.959264	1.05702	0.926588	1.06437
YBR214W	1.42405	2.32947	1.75321	1.30134	0.795536	0.82932	0.920188	0.846745	0.702222	0.972655	0.858565	0.993093	0.888843	0.673617	0.870551	1.02101	0.82932	0.993093
YBR215W	0.882703	0.732043	0.913831	0.907519	0.952638	0.835088	1.04247	1.1487	1.03526	1.46409	1.00696	1.15669	0.846745	1.02101	0.870551	1.20581	0.895025	1.36604
YBR216C	0.888843	2.53151	0.913831	1.25701	0.817902	0.986233	1.00696	0.858565	0.888843	1.00696	0.965936	0.933033	0.933033	0.82932	0.920188	1.18099	0.795536	1.02811
YBR217W	0.870551	0.933033	0.97942	0.835088	0.823591	0.993093	0.913831	1	0.747425	1.10957	3.01049	0.933033	0.812252	0.858565	0.926588	1.22264	0.959264	1.12506
YBR218C	0.888843	1.12506	1.15669	1.26576	1.04247	1.15669	0.882703	1.48452	0.784584	0.858565	0.82932	1.12506	1.00696	0.888843	0.806642	1.22264	0.737135	1.04247
YBR219C	0.888843	0.687771	1.03526	0.876606	1.21419	0.90125	1.02101	0.952638	0.933033	1.21419	0.907519	1.21419	0.946058	1.84038	0.888843	0.852635	1.08673	0.952638
YBR220C	1.03526	0.784584	1.01396	0.63728	0.812252	1.32869	1.08673	0.888843	1.14076	0.920188	0.846745	0.97942	1.04247	0.952638	1.05702	0.888843	1.06437	2.14355
YBR221C	0.972655	0.646176	1.18099	0.920188	1.24833	0.768438	1.18099	0.888843	1.05702	1.21419	1.10191	1.11729	1.03526	0.97942	1.01396	1.07923	0.876606	0.952638
YBR222C	0.726986	0.628507	0.895025	0.712025	1.07923	0.933033	1.38511	1.16473	1.20581	1.07923	0.952638	1.23114	1	0.986233	1.10191	1.14076	1.07177	1.02811
YBR223C	1.79005	1.30134	1.23114	0.823591	0.920188	0.779165	0.907519	0.840896	0.972655	1.07177	0.790041	1.13288	0.823591	0.737135	0.823591	1.05702	0.768438	2.02792
YBR224W	1.70527	0.946058	1.07923	0.97942	1.24833	0.920188	0.959264	1.12506	0.920188	0.939523	1.02811	0.607097	0.97942	0.907519	1.09429	0.946058	0.920188	1.04247
YBR225W	1.75321	0.972655	1.21419	0.913831	0.858565	0.876606	0.790041	0.972655	0.993093	1.06437	0.946058	1.30134	0.870551	0.870551	0.876606	1.04972	1.01396	0.993093
YBR226C	1.30134	0.965936	1.04247	0.965936	1.11729	0.768438	0.939523	0.965936	1	0.926588	1.13288	0.97942	1	0.779165	1.01396	0.846745	1.24833	1.17283
YBR227C	1.05702	1.1487	1.10191	1.04972	0.97942	0.972655	0.90125	0.959264	1.04972	1.23114	0.870551	1.10191	0.870551	0.747425	0.926588	1.01396	1.07923	1.03526
YBR228W	0.97942	0.946058	1.26576	0.993093	1.02811	0.82932	1.07177	1.02811	1.17283	0.946058	0.959264	0.97942	0.946058	0.920188	0.946058	0.920188	1.11729	1.03526
YBR229C	0.913831	0.82932	1.18921	0.97942	1.10957	0.870551	0.986233	0.882703	0.986233	1.09429	1.08673	1.32869	0.952638	0.817902	0.965936	1.08673	0.926588	1.1487
YBR230C	0.870551	1.48452	1.89212	1.27456	0.895025	0.673617	0.773783	0.784584	0.707107	0.888843	0.80107	0.888843	0.870551	5.46416	0.76313	0.707107	0.97942	0.773783
YBR231C	0.747425	0.790041	0.90125	0.972655	0.882703	0.80107	0.959264	0.986233	0.939523	1.39474	0.993093	1.29235	0.90125	0.812252	0.993093	2.01391	0.926588	1.26576
YBR232C	1	0.779165	1.31039	1.10957	1.00696	1.1487	0.933033	1.20581	0.882703	0.876606	0.952638	1.25701	1	0.97942	0.806642	1.10957	0.823591	1.02101
YBR233W	0.655197	0.907519	1.61328	1.02101	1.02101	0.773783	0.895025	0.986233	0.784584	1.30134	1.30134	1.26576	0.926588	0	0.795536	1.33793	0.939523	0.939523
YBR234C	1.23971	1.02811	1.04972	1.02811	1.16473	1.13288	1.09429	0.972655	0.965936	0.882703	0.90125	1.23114	1.07923	0.926588	0.913831	0.659754	0.817902	1.10957
YBR235W	0.895025	1.10957	0.972655	0.993093	0.76313	0.812252	0.939523	0.952638	1.07923	1.24833	1	1.02811	1.02811	0.959264	1.05702	1.27456	0.895025	1.12506
YBR236C	1.13288	0.82932	0.888843	0.779165	0.913831	1.02811	1.15669	1.15669	1.04972	0.946058	0.888843	1.08673	1.02101	0.965936	0.888843	1.42405	0.888843	1.16473
YBR237W	0.812252	1.29235	0.926588	1.02811	0.721965	0.712025	1.02101	1.18099	1.02811	1.42405	0.779165	0.952638	1.04972	0.986233	0.972655	1.37554	1.02101	1.06437
YBR238C	2.15846	0.972655	0.702222	0.742262	0.907519	0.926588	1.04972	1.02811	0.907519	0.895025	0.97942	1.07177	1.15669	1.02811	0.895025	1.23971	0.732043	1.20581
YBR239C	0.882703	1.39474	1.21419	1.10191	0.795536	0.965936	1.18099	0.972655	0.933033	1.08673	0.846745	0.986233	0.846745	0.913831	0.913831	1.20581	0.817902	1.17283
YBR240C	1.25701	1.44393	1.30134	1.04247	0.90125	1.03526	0.870551	1.01396	0.882703	0.858565	0.747425	0.97942	1.04247	1.01396	1.18921	0.907519	0.795536	0.97942
YBR241C	1.04972	1.44393	1.54757	1.69349	1.06437	1.06437	1.18921	0.926588	0.624165	1.07923	0.586417	0.952638	1.06437	0.986233	0.562529	1.40444	0.650671	0.986233
YBR242W	0.952638	0.68302	0.742262	0.732043	1.01396	1.15669	1.32869	1.32869	1.12506	0.752623	0.784584	0.882703	1.10191	1.00696	1.02811	1.30134	1.23971	1.25701
YBR243C	0.528509	0.400535	0.712025	0.876606	1.39474	1.09429	1.72907	0.993093	1.23114	1.27456	0.888843	1.1487	1.17283	0.913831	1.23971	1.1487	1.05702	1.09429
YBR244W	0.795536	0.726986	0.817902	0.716978	0.726986	0.747425	0.864537	1.13288	0.965936	1.25701	1.31039	1.17283	1.23114	1.39474	1.44393	1.15669	1.02811	0.993093
YBR245C	0.817902	0.926588	0.926588	1.20581	1.10191	1.10957	0.965936	1.05702	0.926588	1.27456	0.926588	1.06437	1.10191	0.840896	0.895025	0.965936	0.993093	1.03526
YBR246W	1.13288	0.823591	1.10191	1.15669	1.15669	1.07177	0.965936	1.10191	0.864537	0.790041	0.858565	1.17283	1.04247	1.05702	0.926588	0.876606	1.09429	0.933033
YBR247C	1.09429	0.363493	0.590496	0.752623	0.965936	0.888843	1.26576	1.02811	1.3566	1.39474	1.07923	1.25701	1.16473	0.993093	0.965936	1.15669	1.11729	1.3566
YBR248C	0.959264	1.45397	1.16473	0.716978	0.97942	0.757858	1.06437	0.97942	1.04972	0.986233	1.04247	1.07177	1.00696	0.840896	0.97942	0.965936	1.13288	1.04247
YBR249C	1.07923	0.82932	1.15669	1.11729	1.01396	0.858565	1.02101	0.840896	1.10957	1.10191	1.12506	1.01396	1.02101	0.840896	0.965936	0.993093	0.97942	1.04972
YBR250W	1.32869	0	0.993093	1.08673	1.19748	0.823591	1	1.10191	0.846745	0.920188	0.76313	0.952638	1.10957	0.858565	1.02811	0.933033	1.13288	1.10191
YBR251W	0.926588	0.678302	1.00696	0.926588	1.02811	0.852635	1.04972	0.888843	1.10191	1.23114	0.972655	1.50525	1.00696	1.00696	0.82932	1.08673	1.02811	1.12506
YBR252W	0.742262	0.539614	0.876606	0.952638	1.28343	1.01396	1.22264	1.16473	0.946058	0.90125	0.90125	0.90125	1.04247	1.04247	1.15669	0.840896	1.24833	1.79005
YBR253W	1.07177	0.959264	1.03526	0.933033	0.972655	0.986233	1.04247	0.972655	1.03526	1.21419	0.972655	1.07923	0.946058	0.835088	0.946058	0.933033	1.07923	1.04247
YBR254C	0.895025	0.712025	0.876606	0.752623	1	1.01396	1.07177	2.77022	1.08673	0.993093	0.76313	0.846745	1.06437	0.959264	1.02101	0.876606	1.25701	0.97942
YBR255W	0.972655	1.1487	0.876606	1.15669	0.697372	0.907519	0.895025	0.864537	0.926588	0.835088	1.46409	0.864537	1.07177	0.757858	1.18921	1.58008	1.1487	1.04247
YBR256C	1.00696	0.993093	1.48452	1.00696	1.02811	0.790041	1.19748	1.07177	1.08673	0.846745	1.16473	0.82932	0.97942	0.806642	1.06437	0.817902	1.26576	0.82932
YBR257W	1.32869	1	0.779165	0.673617	0.939523	0.835088	1.07177	0.972655	1.20581	1.47427	1.07177	1.32869	1.25701	0.864537	0.687771	0.986233	0.882703	1.05702
YBR258C	1.04247	1.07923	0.939523	1.04972	0.840896	1.10191	0.952638	1.04247	1.18921	0.888843	0.933033	1.10191	1.06437	0.972655	0.806642	1.1487	0	0.939523
YBR259W	0.840896	0.768438	1.04972	1.08673	0.852635	0.972655	0.82932	0.97942	1.05702	1.30134	1.31951	1.10957	0.972655	0.959264	0.946058	1.24833	0.876606	1.03526
YBR260C	0.952638	1.19748	0.913831	0.959264	0.913831	1	0.812252	1	1.14076	0.882703	1	1.00696	1.04972	0.882703	1	1.34723	0	1.07923
YBR261C	0.946058	0.846745	1.02101	0	0.773783	1.03526	0.846745	0.959264	0	1.27456	0.993093	1.01396	0	0.972655	0	1.23114	1.04972	1.18921
YBR262C	1.19748	1.10957	0.907519	0.972655	0.907519	1.02101	0.952638	0.993093	1.26576	0.852635	1.11729	0.993093	1.04972	0.920188	0.817902	1.23114	0.907519	0.920188
YBR263W	0.864537	0.97942	0.965936	0.972655	0.747425	1	0.80107	1.04972	1.07923	1.23971	1.18921	1	0.907519	0.939523	0.952638	1.20581	1.09429	1.16473
YBR264C	0.986233	1.3566	0.852635	1.10957	0.726986	1.09429	0.768438	1.18099	1.09429	0.913831	0.933033	1.02101	0.986233	0.933033	0.870551	1.3566	1	1.04972
YBR265W	0.864537	0.965936	0.82932	0.790041	0.817902	1.02811	0.840896	0.852635	1.15669	1.30134	1.13288	0.939523	1.14076	0.97942	1.07923	1.26576	1.11729	1.10191
YBR266C	1.00696	0.80107	0.624165	0.952638	0.812252	1.10191	0.946058	1.42405	1.28343	0.933033	0.840896	1.10191	1.02811	1.07923	0.697372	1.41421	1.10191	1.30134
YBR267W	1.25701	0.528509	0.80107	0.876606	1.01396	0.888843	1.31039	1.09429	1.24833	1.23971	0.965936	1.20581	1.17283	0.858565	0.790041	1.02101	0.993093	1.1487
YBR268W	1.03526	0.846745	1.02811	1.03526	1.05702	0.986233	1.17283	1.12506	1.18099	0.952638	0.913831	1.05702	1.09429	0.876606	0.965936	0.876606	0.986233	0.895025
YBR269C	1.17283	1.38511	1.37554	1.16473	1.07923	0.864537	1.1487	0.835088	1.07177	1.10957	0.920188	0.895025	0.946058	0.795536	0.852635	0.852635	0.852635	0.920188
YBR270C	1.05702	1.14076	1.16473	0.920188	1.03526	1.03526	1.04247	1.16473	1.03526	1.04247	0.882703	0.939523	1.18099	0.876606	0.82932	0.97942	0.864537	0.920188
YBR271W	1.12506	0	0.779165	1.04972	1.04972	0.840896	1.11729	0.952638	1.18921	1.06437	0.920188	0.965936	1.22264	0.907519	0.907519	0.895025	1.04247	1.09429
YBR272C	1.29235	0.882703	1.11729	0.790041	1.06437	0.888843	1.1487	0.952638	1.07177	1.08673	1.18921	1.07177	1.07177	0.888843	0.858565	0.986233	0.870551	0.920188
YBR273C	1.14076	1.15669	1.07177	1.09429	0.993093	0.784584	1.01396	0.864537	1.00696	1.13288	0.946058	1.08673	1.11729	0.90125	0.82932	0.972655	0.876606	1.13288
YBR274W	1.20581	1.00696	1.13288	0.864537	1.10191	0.817902	1.18921	0.959264	1.15669	0.959264	1.14076	0.926588	1.15669	0.82932	0.959264	0.972655	0.817902	0.952638
YBR275C	1.12506	1.05702	1.21419	1.71713	0.946058	0.806642	0.972655	0.933033	0.907519	1.02811	0.972655	0.972655	1	0.913831	0.907519	0.858565	0.913831	1
YBR276C	0.933033	0.840896	1.13288	0.959264	1.02811	0.913831	1.15669	0.858565	1.02811	0.895025	1.02101	1.18921	1.23971	1.14076	1.02101	1.03526	0.82932	0.907519
YBR277C	1.02811	0.876606	1.12506	1.1487	1.04247	1.00696	1.36604	0.97942	0.959264	0.933033	0.876606	1.07177	1.02811	0.972655	0.80107	0.952638	0.876606	1.08673
YBR278W	1.02811	0.920188	1.23971	1.11729	1.12506	0.959264	1.05702	0.965936	0.986233	0.939523	0.959264	1.13288	1.14076	0.965936	0.870551	1.00696	0.852635	0.852635
YBR279W	0.895025	1.18921	0.876606	0.82932	0.678302	1.09429	0.812252	1.04247	1.04972	1.41421	1.15669	1.09429	0.952638	0.876606	0.790041	1.31039	1.04247	1.22264
YBR280C	0.907519	1.40444	1.23114	1.23971	0.90125	0.920188	0.692555	0.993093	1.31039	0.882703	1.15669	0.907519	0.97942	0.835088	0.965936	1.14076	0.888843	0.926588
YBR281C	0.806642	1.03526	1.14076	1.12506	0.952638	1.22264	0.959264	1.07177	1.00696	1.1487	1.21419	0.952638	0.846745	0.895025	0.795536	1.1487	0.817902	1.02811
YBR282W	0.795536	1.16473	1.03526	1.18921	0.817902	1.1487	0.864537	1.10957	1.32869	0.920188	0.965936	0.97942	0.959264	0.882703	0.752623	1.16473	1.01396	1.10191
YBR283C	0.959264	0.97942	0.913831	0.913831	0.888843	0.965936	0.870551	0.97942	1.14076	1.21419	1.32869	0.913831	1.06437	0.933033	0.97942	1.10957	0.965936	1
YBR284W	1	1.17283	1.16473	1.1487	1.01396	1.01396	0.773783	1.04247	1.12506	0.817902	1.23971	0.952638	1	0.876606	0.993093	1.21419	0.790041	0.840896
YBR285W	1.07923	1.18921	1.00696	1.12506	0.721965	1.1487	0.742262	1.12506	0.926588	1.13288	0.90125	1.10957	0.913831	1.03526	0.702222	1.23971	1.02811	1.13288
YBR286W	1.23971	0.90125	1.20581	0.952638	1.04972	0.946058	1.19748	0.97942	0.959264	0.806642	0.90125	1	0.972655	0.888843	0.939523	1.23971	0.939523	1.01396
YBR287W	1.47427	1.7411	1.3566	1.01396	0.773783	0.965936	0.779165	0.882703	0.946058	1.29235	1.28343	0.959264	0.90125	0.732043	0.752623	0.972655	0.779165	0.965936
YBR288C	0.939523	0.986233	0.939523	2.04202	0.870551	0.972655	0.939523	0.972655	1.20581	0.768438	1.04247	1.07177	0.926588	0.812252	0.840896	1.16473	0.926588	1.02101
YBR289W	0.768438	1.08673	0.721965	0.986233	0.721965	1.41421	0.806642	1.01396	0.939523	1.3566	1.07177	1.02811	0.870551	1.05702	0.97942	1.28343	0	1.24833
YBR290W	1.16473	1.07923	1.02101	0	0.773783	0.959264	0.920188	1.09429	1.34723	0.840896	1.07923	0.965936	0.965936	0.888843	0.959264	1.19748	0.870551	1.02811
YBR291C	1.05702	1.03526	0.876606	0.784584	0.946058	0.795536	1.07177	0.76313	1.19748	1.02811	1.1487	1.12506	1.27456	0.920188	1.01396	1	1	1.12506
YBR292C	1.1487	1.14076	1.09429	1.07923	1.22264	1.11729	1.12506	1.20581	0.952638	1.01396	0.835088	0.840896	0.946058	0.864537	0.812252	0.965936	0.986233	0.80107
YBR293W	1.12506	1.04247	0.965936	1.07923	0.986233	1.10957	1.29235	1.02101	1.00696	0.986233	0.790041	0.926588	1.05702	0.959264	0.840896	0.870551	1.02101	1.02811
YBR294W	1.15669	1.09429	0.986233	0.840896	1.02101	0.986233	1.11729	1.07177	1.06437	1.04247	0.913831	0.952638	0.952638	1.04247	0.895025	0.986233	0.952638	0.972655
YBR295W	1.38511	0.920188	0.933033	0.972655	0.920188	1.01396	1.29235	1.05702	1.16473	1.00696	0.952638	0.946058	0.933033	0.907519	0.959264	0.959264	0.864537	0.959264
YBR296C	1.09429	1.68179	1.81504	0.913831	0.732043	0.790041	1.37554	1.30134	1.75321	1.45397	2.07053	1.77769	1.08673	0.692555	0.547147	0.420448	0.450625	0.432269
YBR297W	1.29235	1.34723	1.44393	1.19748	1.09429	0.835088	1.03526	0.790041	1.00696	1.04247	0.939523	1.03526	1	0.952638	0.846745	0.716978	0.76313	0.972655
YBR298C	1.16473	1.19748	1.42405	0.926588	1.09429	0.768438	0.986233	0.946058	0.946058	1.11729	1.02811	1.12506	0.972655	0.907519	0.888843	0.907519	0.888843	0.913831
YBR299W	1.17283	1.11729	1.34723	1.03526	0.993093	0.933033	1.10957	0.913831	0.965936	0.952638	0.920188	0.986233	1.14076	0.972655	0.806642	0.858565	0.952638	0.933033
YBR300C	1.02101	0.952638	1.23971	0	1.1487	0.965936	1.09429	0.972655	0.993093	0.965936	1.04247	0.876606	1.13288	0	0.895025	0.965936	0.993093	0.82932
YBR301W	1.20581	1.08673	1.32869	0.907519	1.07923	0.870551	1.10191	0.812252	1.02811	1.02101	1.00696	1.07923	1.15669	0.972655	0.846745	0.858565	0.926588	0.870551
YBR302C	1.03526	0.876606	1.31951	1.05702	1.31039	0.882703	1.15669	0.702222	0.939523	0.835088	1.07923	1.08673	1.23114	0	1.10957	0.933033	0.907519	0.80107
YCL001W	0.840896	1.08673	1.04247	0.882703	0.790041	0.986233	0.823591	0	1.15669	1.15669	1.39474	1.11729	0	0.768438	1.04972	1.41421	0.835088	0.926588
YCL002C	1.03526	0.993093	1.02101	0.986233	0.920188	1.05702	0.80107	1.06437	1.23114	0.768438	1.18921	0.993093	1.09429	0.895025	0.90125	1.17283	0.920188	1.08673
YCL003W	0.993093	1.15669	1.03526	0.972655	0.812252	1.09429	0.876606	1.02811	0.959264	1.11729	1.07177	0.993093	1.02811	0.959264	0.768438	1.07923	1.09429	1.05702
YCL004W	0.965936	1.10957	0.993093	0	1.01396	1.11729	0.876606	1.08673	1.11729	0.80107	0.972655	1.04972	0.920188	0.993093	0.795536	1.17283	1.04247	1.06437
YCL005W	1.17283	1.13288	0.864537	0.795536	0.779165	1.10957	1.04247	1.00696	1.02101	1.15669	1.13288	0.90125	1.04247	0.876606	0.939523	1.15669	1.02101	0.993093
YCL006C	0.76313	1.18099	0.870551	1.16473	0.913831	1.30134	0.752623	1.26576	1.04247	0.812252	1.10957	0.97942	0.790041	0.97942	0.882703	1.47427	1.01396	1.02101
YCL007C	0.82932	1.1487	0.933033	1	0.752623	1.22264	0.82932	1.21419	0.97942	1.17283	1.04247	0.946058	0.946058	0.946058	0.888843	1.18099	1.14076	1.02101
YCL008C	0.946058	1.10957	0.972655	1.03526	0.90125	0	0.80107	0.993093	1.16473	0.823591	1.19748	1.07923	0.920188	0.946058	1.06437	1.42405	0.870551	0.926588
YCL009C	0.876606	0.920188	1.04247	1.06437	0.895025	1.10957	0.926588	1.00696	0.939523	1.18099	1.18099	0.993093	0.882703	0.926588	0.946058	1.1487	0.993093	1.05702
YCL010C	0.806642	1.01396	1.09429	1.09429	0.946058	1.03526	0.795536	1.12506	1.19748	0.795536	1.18099	1.12506	0.993093	0.952638	0.933033	1.23971	0.965936	0.870551
YCL011C	0.82932	0	0.907519	0.82932	0.692555	0.907519	0.852635	0.876606	1.05702	1.42405	1.42405	1.13288	1.01396	0.939523	0.959264	1.32869	0.972655	1.18921
YCL012W	0.528509	0.668964	0.578344	0.707107	0.835088	1.28343	1.12506	1.70527	1.47427	0.952638	0.952638	0.864537	0.747425	1.10191	1.10191	1.84038	1.26576	1.37554
YCL013W	0.619854	0.463294	0.628507	0.628507	0.920188	1.12506	1.58008	1.39474	1.38511	1.18099	0.817902	0.852635	0.939523	1.08673	1.04247	1.47427	1.48452	1.46409
YCL014W	0.61132	2.21914	0	0.574349	0.716978	1.02811	1.40444	1.20581	1.18921	0.920188	0.864537	0.687771	0.726986	0	1.39474	1.27456	1.30134	0.939523
YCL016C	1.04247	0.993093	1.07923	0.840896	1.12506	0.939523	1.16473	0.986233	1.04247	1.07923	0.817902	1.10191	1.02101	0.939523	0.817902	1.00696	1.07923	1.00696
YCL017C	1.21419	0	1.15669	0.90125	1.10957	0.972655	1.14076	1.05702	1.04247	0.870551	0.959264	0.986233	1.01396	0	0.939523	0.870551	1.07923	0.790041
YCL018W	1.45397	1.54757	1.8025	1.30134	1.15669	0.888843	1.13288	0.757858	0.888843	0.812252	0.858565	0.920188	1.05702	0.768438	0.80107	0.790041	0.90125	0.812252
YCL019W	1.45397	1.04247	1.24833	1.04972	1.04247	1.10191	1	0.986233	0.946058	0.97942	0.888843	1.02101	0.790041	0	0.907519	1.08673	0.817902	0.82932
YCL020W	1.49485	1.13288	1.24833	1.06437	1.05702	1.09429	0.972655	1.17283	0.895025	1.03526	0.846745	1.06437	0.664343	0.870551	0.835088	1.07923	0.687771	1.12506
YCL021W	1.58008	1.06437	1.45397	1.10957	1.03526	1.09429	1.02101	1.07923	0.926588	0.993093	0.895025	0.913831	0.773783	0.920188	0.858565	0.946058	0.920188	0.742262
YCL022C	1.04247	0.993093	2.07053	1.68179	1.17283	0.876606	0.933033	0.726986	0.628507	1.04247	1.19748	1.47427	1.28343	0.913831	0.659754	0.835088	0.726986	0.726986
YCL023C	0.946058	2.56685	1.65864	1.18921	0.993093	1.01396	0.864537	0.920188	0.742262	0.939523	1.02811	1.23971	0.965936	0.82932	0.687771	0.846745	0.864537	0.712025
YCL024W	0.752623	1.1487	2.47942	1.89212	1.19748	0.779165	0.835088	0.521233	0.615572	1.04247	1.52626	1.67018	1.47427	0.823591	0.659754	0.823591	0.752623	0.742262
YCL025C	0.817902	1.08673	1.08673	0.784584	1.23114	0.864537	1.05702	0.952638	0.876606	0.986233	1.1487	0.993093	1.05702	1.08673	1.08673	0.993093	1.06437	0.926588
YCL026C	0.823591	1.00696	1.12506	0.959264	0.846745	1.10191	0.846745	1.02101	1.02101	1.04247	1.17283	0.939523	1.02101	1.07923	0.76313	1.20581	0.986233	1.21419
YCL027W	5.54044	1.23114	0.742262	0.920188	0.68302	0.876606	0.702222	0.858565	0.479632	0.926588	1.33793	1.17283	1.05702	0.920188	0.664343	1.45397	0.858565	1.05702
YCL028W	0.539614	0.835088	0.823591	0.939523	0.812252	1.02101	0	1.00696	1.04247	1.27456	1.33793	1.10191	1.07923	1.00696	1.07923	1.27456	1.04247	1.1487
YCL029C	1.00696	0.806642	1.00696	0.952638	0.926588	0.946058	1.00696	0.97942	0.946058	0.852635	1.30134	1.01396	1.55833	0.852635	0.823591	1.24833	1.04247	0.986233
YCL030C	0.752623	1.32869	1.1487	0.846745	0.528509	0.747425	0.726986	0.97942	1.04247	1.36604	1.43396	1.14076	0.812252	1.00696	1.07923	1.44393	1.00696	1.21419
YCL031C	2.12874	0.858565	0.721965	0.773783	0.742262	0.888843	0.939523	1.28343	0.993093	1.01396	0.939523	1.20581	0.933033	0.986233	0.697372	1.36604	1.02811	1.19748
YCL032W	0.965936	1.17283	1	1.04972	0.655197	1.15669	0.913831	0.986233	0.895025	1.16473	1.10191	0.97942	1	0.895025	0.840896	1.30134	1.00696	1.09429
YCL033C	1.04972	1.18921	1.16473	0.972655	0.97942	1.07923	0.864537	0.993093	1.14076	0.779165	1.06437	0.97942	0.933033	0.913831	0	1.25701	0.876606	0.895025
YCL034W	0.650671	1.07923	0.90125	1.02811	0.659754	1.61328	1.00696	1.14076	0.90125	1.16473	1.04972	0.895025	0.972655	0.933033	0.882703	1.31951	1.04247	1.14076
YCL035C	0.946058	1.25701	1.27456	1.16473	1.09429	1.08673	0.846745	1.03526	1.03526	0.790041	1.06437	0.972655	0.90125	0.876606	0.812252	1.21419	0.858565	0.959264
YCL036W	0.986233	0.926588	0.659754	0.823591	0.757858	0.952638	0.939523	1.11729	1.29235	1.18921	1	0.959264	1.26576	1	0.870551	1.39474	1.03526	1.14076
YCL037C	0.926588	0.692555	0.752623	0.812252	1.02101	1	0.784584	0.965936	1.31951	0.852635	1.47427	1.23971	0.882703	1.07177	0.986233	1.70527	0.876606	1.14076
YCL038C	1.09429	1.18099	1.24833	0.779165	0.920188	0.702222	1.40444	1.00696	1.19748	1.11729	0.852635	0.823591	1.00696	0.835088	1.05702	0.965936	1.1487	0.939523
YCL039W	1.22264	0.959264	1.22264	0.920188	1.17283	0.952638	1.22264	0.913831	0.959264	0.895025	1.13288	0.895025	0.97942	0.835088	1.04972	0.933033	0.97942	0.895025
YCL040W	0.907519	2.53151	3.22657	2.09943	1.38511	0.784584	0.768438	0.514057	0.624165	0.82932	0.920188	1.04972	1.11729	0.607097	0.846745	0.806642	0.895025	0.726986
YCL041C	0.97942	0.784584	1.22264	1.08673	1.08673	0.972655	1.13288	0.835088	1.01396	0.835088	0.888843	1.00696	0.864537	1.03526	1.04972	1.00696	1.23114	1.13288
YCL042W	0.986233	2.09943	2.46229	1.77769	1.27456	0.726986	0.913831	0.532185	0.697372	0.90125	0.97942	1.02101	1.09429	0.737135	0.888843	0.846745	0.812252	0.784584
YCL043C	1.07923	0.80107	1.15669	0.907519	1.16473	1.02101	1.29235	0.993093	1.09429	0.823591	1.10191	0.993093	0.920188	0.939523	1.11729	1.04247	0.959264	0.757858
YCL044C	1.02811	0.895025	1.17283	0.870551	1.13288	0.986233	1.28343	0.952638	1.03526	1.05702	0.913831	0.965936	1.03526	0.864537	0.812252	0.933033	1.19748	0.986233
YCL045C	1.03526	0.779165	0.986233	0.895025	0.959264	0.97942	1.29235	1.11729	1.09429	1.00696	1.07923	0.790041	0.97942	1.20581	1.08673	0.817902	1.11729	0.946058
YCL046W	0.993093	0.812252	0.939523	0.76313	1.06437	0.952638	1.21419	0.97942	1.04247	0.993093	1.02811	1.02101	1.10191	0.933033	1.02101	0.972655	1.22264	1.07177
YCL047C	1.04972	1.02101	1.19748	0.876606	1.10191	1.08673	1.10957	1.10957	0.97942	0.939523	0.965936	1	1.02101	0.920188	0.920188	0.846745	0.97942	0.959264
YCL048W	1.03526	1.01396	1.09429	1.03526	1.09429	1.03526	1.03526	0.972655	0.895025	1.02811	0.907519	1.14076	1.22264	1.01396	0.5	1.04972	1.06437	1.11729
YCL049C	1.20581	0.939523	1.31951	0.80107	0.913831	1.1487	1.22264	0.946058	1.11729	0.895025	1.01396	0.864537	0.972655	0.823591	1.10957	0.946058	1.08673	0.858565
YCL050C	0.907519	0.926588	1.06437	1.22264	0.972655	1.26576	0.97942	1.10191	1.03526	1.07177	1.13288	0.888843	0.888843	0.870551	0.895025	1.04972	0.907519	0.952638
YCL051W	0.913831	0.972655	1.15669	0.882703	0.965936	1.02811	0.687771	1.01396	1.11729	0.882703	1.33793	1.15669	0.993093	0.920188	1.07177	1.33793	0.812252	0.972655
YCL052C	0.939523	0	1.02811	0.926588	0.768438	0.895025	0.747425	0.913831	1.00696	1.21419	1.31951	1.04247	1.00696	1.00696	0.986233	1.19748	0.986233	1.17283
YCL053C	0.965936	0.664343	0.646176	0.907519	0.907519	1.22264	0.712025	1.31039	1.18099	1.00696	1.21419	1.16473	0.939523	1.04972	0.90125	1.33793	1.11729	1.16473
YCL054W	0.933033	0	0.574349	0.835088	0.823591	0.993093	0.835088	1.18921	1.12506	1.25701	1.64718	1.03526	1	1	0.933033	1.19748	0.858565	1.18099
YCL055W	7.72749	1.36604	0.757858	0.632878	0.664343	0.768438	0.590496	0.673617	0.721965	0.768438	1.31951	1.28343	1.16473	1.09429	0.939523	1.15669	0.80107	0.939523
YCL056C	0.952638	1	0.864537	1.18921	0.790041	1.12506	0.757858	1.19748	1.08673	1.20581	1.12506	1	0.959264	0.90125	0.823591	1.14076	1.05702	1
YCL057W	0.846745	0.920188	1.09429	0.97942	1.12506	0.986233	0.752623	0.965936	1.24833	0.913831	1.60214	1.06437	0.835088	0.846745	0.972655	1.30134	0.870551	0.986233
YCL058C	0.870551	1.01396	0.939523	1.19748	0.726986	1.20581	0.817902	1.23971	1.09429	1.07177	1.10957	1.00696	1.04247	0.870551	0.840896	1.19748	1.01396	0.939523
YCL059C	0.972655	0.773783	0.747425	0.773783	0.986233	1.01396	0.812252	0.993093	1.32869	0.972655	1.52626	1.10191	0.946058	1.10957	0.959264	1.28343	0.882703	1.1487
YCL060C	0.510506	0.707107	1.33793	2.41162	1.14076	1.17283	0.521233	0.707107	0.628507	0.986233	1.45397	1.8025	1.31039	1.14076	0.870551	1.06437	0	0.773783
YCL061C	0.619854	0.817902	1.48452	2.20381	1.09429	1.04972	0.806642	1.12506	0.543367	0.747425	1.09429	1.25701	1.20581	0.959264	0.882703	1.49485	0.90125	0.737135
YCL062W	0.521233	0.521233	0.80107	0.952638	1.13288	1.22264	1.43396	1.23971	1.22264	0.993093	0.870551	1	1.10191	0.97942	1.06437	1.06437	1.3566	1.10957
YCL063W	0.594604	0.558644	0.90125	0.933033	1.09429	1.10957	1.29235	1.36604	1.20581	0.97942	1.05702	0.846745	0.933033	0.986233	1.18921	1.20581	1.22264	0.97942
YCL064C	0.668964	0.295248	0.521233	0.650671	1.13288	1.10957	1.68179	1.20581	1.64718	1.26576	1.20581	0.907519	1.11729	1	1.25701	1.14076	1.29235	1.23114
YCL065W	1.03526	0.888843	1.27456	0.779165	1.18921	0	1.06437	1.15669	1.02811	1.06437	0.965936	0.907519	0.82932	1.05702	0.846745	0.993093	1.12506	0.946058
YCL066W	1.04247	1.05702	0	1.01396	0.965936	1.04247	1.07177	1.04247	1.02101	1.03526	0.870551	0.952638	1.11729	1.02101	0.76313	0.823591	1.14076	1.09429
YCL067C	1.26576	0.920188	1.07177	1.04972	1.11729	1.00696	1.12506	1.12506	1.18921	0.913831	0.82932	0.888843	0.82932	0.840896	0.97942	1.19748	1.04972	0.784584
YCL068C	1.11729	0.90125	0	0.913831	1.01396	0.858565	1.14076	1	1.09429	1.07923	0.959264	0.812252	1.1487	1.07923	0.926588	0.946058	1.10191	1
YCL069W	1.05702	0.882703	1.18099	0.90125	1.10957	0.933033	0.972655	1.18921	0.913831	0.933033	0	0.913831	1.05702	0.972655	0.946058	1.05702	1.01396	1.03526
YCL074W	5.35171	1.31039	1.04247	1.12506	1.00696	0.846745	0.895025	0.939523	0.795536	0.673617	0	0.920188	0.888843	0.895025	0.846745	0.752623	0.716978	0.933033
YCL075W	2.44528	1.01396	0	1	0.959264	0.920188	1.04972	1.13288	0.852635	1.02811	0.817902	1	0.986233	0.907519	0.806642	0.907519	1	0.806642
YCL076W	3.83706	1.18921	0	1.02811	1	0.97942	0.952638	0.965936	0.823591	0.933033	0	0.90125	0.864537	0.806642	0.864537	0.952638	0.790041	0.747425
YCLX01W	0.858565	0	0.757858	1.14076	0.768438	1.20581	0.858565	1.12506	0.972655	1.1487	1.00696	1.02101	1.04972	1.02811	0.80107	1.48452	0.933033	1.09429
YCLX02C	0.870551	0.528509	0.692555	0.823591	1.06437	1.10191	0.737135	1.10957	1.3566	1.01396	1.30134	1.18099	0.993093	1.23971	0.965936	1.53688	0.97942	1.04247
YCLX03C	0.817902	0	1.02811	1.05702	0.742262	1.38511	0.876606	1.16473	0	1.10191	0.959264	1.10191	0.939523	0.907519	0.840896	1.10957	1	1.16473
YCLX04W	0.933033	1.04247	1.23971	0.913831	1.10191	1.18921	0.952638	1.02811	1.21419	0.959264	0.817902	1.00696	0.933033	0.907519	0.737135	1.43396	0.80107	1.02811
YCLX05C	0.716978	0.870551	0.840896	0.806642	1.16473	0.972655	1.18921	0.972655	0.933033	1.23971	0.846745	0.933033	0.90125	1.09429	1.23114	1.23971	1.22264	1.07177
YCLX06C	0.624165	0.840896	0.768438	1.02101	0.870551	1.23114	0.779165	1.15669	1.04972	1.06437	1.19748	1.17283	1.03526	1.04972	0.972655	1.26576	1.09429	1.10191
YCLX07W	4.69134	1.58008	0.80107	0.773783	0.628507	1.06437	0.562529	0.726986	0.823591	1.07177	1.09429	1.17283	0.907519	0.870551	0.795536	1.13288	1.07177	0.926588
YCLX08C	0.742262	0	0.920188	0	0.993093	1.22264	0.933033	1.20581	1.23971	1.07177	0.952638	1.02101	0.972655	0.920188	0.870551	1.21419	0.888843	0.993093
YCLX09W	0.615572	1.25701	1.06437	1.08673	0.817902	1.14076	0.668964	0.90125	0.993093	1.26576	1.11729	1.03526	0.952638	1.01396	0.846745	1.37554	1.14076	1.05702
YCLX10C	1.18921	0	1.3566	1.31039	0.926588	1.07923	0.790041	0.946058	0.939523	0.823591	1.10957	1.03526	0.939523	0.858565	0.920188	1.04247	0.913831	1.01396
YCLX11W	0.846745	1.04247	1.05702	1.08673	0.959264	1.19748	0.773783	0.965936	1.01396	1.08673	1.23971	0.870551	0.876606	0.933033	0.895025	1.15669	1.14076	1.00696
YCLX12W	1.04247	0	0.920188	0.870551	0.888843	1.04972	0.97942	1.04247	1.1487	0.882703	1.18099	0.993093	1.06437	1.00696	0.965936	1.07177	0.920188	1.03526
YCR001W	1.12506	1.10191	0	0.882703	0.913831	1.07177	1.17283	1.07177	0.986233	1.12506	0.870551	0.939523	1.02101	0.840896	1.08673	0.882703	0.952638	1.03526
YCR002C	1.00696	0.840896	1.08673	0.840896	1.02101	0.737135	1.22264	1.29235	1.22264	0.933033	1.14076	0.812252	0.90125	0.895025	1.19748	0.965936	1.21419	0.90125
YCR003W	1.03526	1.05702	0	1.03526	0.90125	1.24833	1.15669	1.15669	0.986233	1.05702	0.812252	0.90125	1.04972	0.80107	1.01396	0.812252	1.19748	0.920188
YCR004C	0.939523	0.907519	1.69349	1	1.31039	0.773783	1.1487	1.07923	1.09429	0.858565	1.39474	0.852635	0.920188	0.920188	1.06437	0.858565	1.02811	0.615572
YCR005C	0.933033	2.01391	1.71713	1.72907	1.53688	1.03526	1.1487	1.06437	1.02811	1.04972	0.742262	0.846745	0.732043	0.747425	0.692555	0.646176	0.779165	0.712025
YCR006C	1.20581	0	1.05702	0.784584	0.913831	0.993093	1.18099	1.23114	1.02811	0.972655	0.993093	1.02101	1.06437	0.952638	0.926588	0.817902	0.959264	0.993093
YCR007C	1.41421	1.49485	1.29235	0.907519	1.10191	0.972655	1.07177	0.926588	0.959264	1.27456	0.76313	1.07177	0.907519	0.82932	0.61132	0.90125	1.07177	0.846745
YCR008W	1.06437	0.82932	0.97942	0.90125	0.926588	1.04972	1.18921	1.27456	1.04972	0.939523	0.870551	0.939523	0.959264	1.06437	0.965936	0.97942	1.12506	1
YCR009C	2.88786	2.01391	1.90528	1.04972	0.933033	0.747425	0.858565	0.790041	0.773783	0.97942	0.726986	0.858565	0.823591	0.692555	0.858565	0.840896	1.08673	0.852635
YCR010C	1.3566	1	1.16473	1.00696	1	0.773783	1.18099	1.25701	0.939523	0.939523	1.02101	0.895025	0	0.876606	0.986233	0.864537	0.933033	0.972655
YCR011C	0.752623	0.784584	1.14076	1.02101	1.15669	1.05702	1.21419	1.10191	1.05702	1.18099	1.06437	1.16473	0.840896	0.726986	0.952638	0.952638	1.08673	0.965936
YCR012W	1.37554	0.952638	1.20581	1.04972	1.04247	0.895025	1.23114	1.07177	1.18099	0.965936	0.946058	0.768438	0.993093	0.97942	0.952638	0.946058	0.82932	0.812252
YCR013C	0.926588	1.13288	1.12506	1.12506	1	1.15669	0.76313	0.959264	1.07177	1.09429	1.18921	0.840896	0.823591	0.812252	0.939523	1.19748	1.02101	0.97942
YCR014C	0.870551	1.00696	0.939523	0.972655	0.752623	1.08673	0.858565	1.18921	1.02811	0.993093	1.04247	1.18099	1.00696	0.972655	0.673617	1.31951	1.05702	1.29235
YCR015C	0	1.1487	1.12506	0.846745	0.80107	1.16473	0.732043	1.14076	0.986233	1.26576	0.965936	1.05702	0.895025	0.846745	0.779165	1.09429	1.16473	1.23114
YCR016W	1.04247	0.876606	0.668964	1.12506	0.76313	0	0.773783	1.25701	1.24833	0.965936	1.23971	1.1487	1.05702	0.876606	0.795536	1.18099	1.04247	1.25701
YCR017C	1.01396	1.01396	1	1.06437	0.795536	0.946058	0.707107	0.882703	1.06437	1.10191	1.40444	1.07923	0.882703	0.846745	0.993093	1.32869	1.06437	1.06437
YCR018C	0.959264	1.12506	1.12506	1.07177	0.858565	1	0.888843	0.840896	1.09429	0.817902	1.3566	1.06437	1.00696	0.817902	0.959264	1.17283	0.895025	1.10957
YCR019W	0.965936	1.09429	1.04972	0.835088	1.33793	0.817902	0.817902	1.04972	1.09429	1.15669	1.32869	0.97942	1.00696	0.882703	0.673617	1.23114	0.952638	0.986233
YCR020C	0.80107	1.21419	1.04247	1.12506	0.895025	1.08673	0.846745	1.20581	1.04247	0.840896	1.1487	0.993093	0.993093	0.926588	0.876606	1.03526	1.03526	1.02811
YCR020C-A	0.790041	1.25701	1.18921	1.07177	0.888843	1.24833	0.993093	1.03526	1.01396	1	0.790041	0.946058	1.02811	0.913831	0.768438	1.18099	1.02811	1.03526
YCR021C	1.00696	0	1.00696	0.864537	1.07177	1.09429	0.888843	1.18921	1.21419	0.876606	1	1.00696	1.02811	0.876606	0.90125	1.08673	0.920188	1.04247
YCR022C	0.795536	1.31039	0.926588	1.24833	0.716978	1.04972	0.716978	1.01396	0.870551	1.07177	1.72907	0.993093	0.870551	0.90125	1.07923	1.08673	0.920188	1.12506
YCR023C	0.817902	1.03526	0.846745	0.895025	1.02101	1.08673	0.90125	0.97942	1.08673	0.752623	0.858565	1.08673	1.14076	1.03526	1.26576	1.37554	0.926588	1.08673
YCR024C	1.10957	1.31951	1.05702	0.972655	0.972655	1.06437	1.11729	1.00696	1.02811	1.10191	0.76313	0.986233	0.888843	0.76313	0.933033	1.01396	0.972655	1.06437
YCR024C-A	0.835088	0.550953	0.795536	0.678302	0.852635	0.655197	1.34723	1.28343	1.84038	1.26576	1.46409	0.773783	0.852635	0.692555	1.12506	0.965936	2.05623	1.20581
YCR025C	1.01396	1.01396	1.1487	1.16473	1.15669	1.03526	1.03526	0.946058	0.90125	1.18921	0.913831	1.11729	0.993093	0.806642	0.817902	0.913831	0.972655	0.972655
YCR026C	0.972655	0.752623	0.986233	1.10957	1.25701	1.18099	1.10957	1.02811	0.895025	0.852635	0.882703	0.939523	1.04247	0.90125	1.20581	1.01396	1.10191	0.913831
YCR027C	1.26576	0.97942	0.965936	0.852635	1.02101	1.02101	1	0.993093	0.946058	1.22264	0.933033	1.04247	1.03526	0.752623	0.946058	0.858565	1.31039	1
YCR028C	0.933033	0.732043	1.12506	0.82932	1.12506	0.920188	1.23971	1.13288	1.09429	0.993093	0.920188	1.30134	0.933033	0.823591	1.00696	0.882703	1.24833	0.972655
YCR029C	0.986233	1.18099	1.07923	0.926588	0.926588	0.907519	1.02811	0.952638	0.972655	1.15669	1.04972	1.05702	0.959264	0.784584	1.11729	1.07923	0.920188	0.993093
YCR029C-A	0.972655	0.852635	1.07923	1.00696	1.05702	0.913831	1.11729	1.33793	0.965936	0.986233	0.895025	0.835088	1.00696	1.02811	1.15669	0.864537	1.16473	0.90125
YCR030C	0.959264	1.32869	1.28343	0.913831	1	0.817902	1.05702	0.888843	0.926588	1.13288	1.05702	1.21419	0.959264	0.784584	0.888843	0.959264	0.926588	1.10191
YCR031C	1.07923	1	0.80107	0.993093	0.959264	0.939523	1.17283	1.1487	0.97942	0.888843	0.920188	0.920188	1.18921	0.926588	1.14076	0.876606	1.24833	0.939523
YCR032W	1.46409	0.790041	1.06437	1	1.25701	1.27456	1.04247	0.747425	0.939523	0.812252	1.08673	0.864537	0.959264	1	1.10191	0.852635	1.12506	0.895025
YCR033W	0.806642	0.768438	0.716978	0.920188	0.846745	1.09429	1.19748	1.28343	0.959264	1.1487	0.795536	1.00696	0.835088	1.03526	1.15669	1.10957	1.42405	1.22264
YCR034W	0.63728	0.650671	0.687771	0.90125	1.08673	1.28343	1.09429	1.05702	1.10191	1.08673	1.15669	0.933033	1.16473	1.07177	1.15669	1.16473	1.09429	1.01396
YCR035C	1.23971	0.732043	0.712025	0.993093	0.97942	1.02811	1.24833	1.22264	1.02811	0.939523	0.858565	0.907519	1.12506	0.97942	1.06437	0.933033	1.1487	1.07923
YCR036W	1.14076	1.19748	1.12506	0.993093	0.752623	1.17283	0.946058	1.13288	0.939523	1.09429	0.90125	0	0.795536	0.80107	0.82932	1.09429	1.12506	1.1487
YCR037C	0.806642	1.25701	0.913831	0.82932	0.757858	1.09429	0.965936	1.05702	1.16473	0.926588	0.97942	0.939523	0.913831	1	1.1487	1.41421	1	1.03526
YCR038C	0.864537	1.21419	1.01396	0.852635	0.668964	0.952638	0.840896	1.19748	1.07923	1.15669	1.07177	0	1.02101	0.888843	0.82932	1.31951	1.24833	1.02101
YCR039C	1.1487	1.19748	0.846745	0.986233	0.646176	1.26576	0.846745	1.29235	1.24833	0.817902	0.913831	0.959264	0.972655	0.817902	0.907519	1.31039	0	1.1487
YCR040W	0.870551	1.31039	0.920188	1.02811	0.817902	1.1487	0.920188	0.806642	0.972655	1.42405	0.870551	1.19748	1.02811	0.870551	0.668964	1.23971	1.04972	1.18921
YCR041W	0.986233	1.02101	0.97942	0.907519	0.702222	1.07177	0.673617	1.3566	1.31951	0.907519	1.18099	1.10957	0.986233	0.965936	0.795536	1.23971	0	1.09429
YCR042C	0.920188	1.06437	1.06437	0.852635	0.510506	0.784584	0.615572	1.13288	1.40444	1.77769	1.84038	1.23114	0.835088	0.76313	0.678302	1.34723	1.02101	1.19748
YCR043C	0.939523	1.00696	0.835088	0.993093	0.82932	1.20581	0.920188	1.41421	1.15669	0.846745	0.913831	0.876606	0.986233	0.933033	0.939523	1.30134	0	1.12506
YCR044C	0.97942	1.07177	1.09429	0.97942	0.82932	1.02101	1.10957	0.773783	0.946058	1.10957	1.38511	0.952638	1.07923	0.823591	0.946058	1.02101	1	1.02101
YCR045C	0.773783	0.742262	1.13288	1.07177	1.08673	1.22264	1.04247	1.04247	0.882703	1	0.823591	0.812252	0.907519	0.986233	1.04247	1.31039	1.16473	1.20581
YCR046C	1	0.926588	1.07177	1.02101	1.12506	0.986233	1.27456	0.888843	1.07923	1.12506	0.876606	1.02101	1.05702	0.939523	0.986233	0.90125	0.852635	0.952638
YCR047C	1.06437	0.650671	0.664343	0.876606	0.959264	0.993093	1.32869	1.16473	1.13288	1.04972	0.993093	1.09429	1.10957	1.14076	0.864537	1.04972	1.01396	1.13288
YCR048W	0.790041	0.790041	0.790041	0.858565	1.04972	0.870551	1.28343	0.835088	1.10957	1.07177	0.993093	1.14076	1.23971	0.97942	1.14076	1.07177	1.07177	1.09429
YCR049C	0.895025	1.02811	0.812252	0.895025	1.16473	0.913831	0	0.986233	0	0.913831	1.15669	1.25701	1.17283	1.07923	0	0.913831	0.895025	1.02101
YCR050C	0.920188	1.02811	0.939523	0.82932	1.04972	0.895025	1.16473	0.907519	1.02811	1.07923	0.97942	1.19748	1.07177	1.02811	1.07177	0.972655	0.939523	0.993093
YCR051W	1.10957	0.835088	0.80107	0.737135	1.03526	0.812252	1.29235	0.97942	1.27456	1.10191	1	1.10191	1.19748	1	1.06437	0.933033	0.933033	0.97942
YCR052W	1	0.806642	1	1.02101	1	0.939523	1.25701	0.864537	1.07177	1.10957	0.952638	1.10957	1.09429	0.926588	0.952638	0.920188	0.965936	1.11729
YCR053W	1.18099	0.882703	0.986233	0.858565	1.15669	0.82932	1.28343	0.952638	1.1487	1.04247	0.993093	1.02101	1.15669	0.852635	1.13288	0.972655	0.80107	0.920188
YCR054C	1.18921	0.812252	0.933033	1	1.09429	0.790041	1.09429	0.895025	1.10957	1.18099	0.870551	1.06437	1	0.870551	1.07177	0.858565	1.20581	1.10957
YCR055C	1.26576	0.594604	0.659754	0.852635	1.10191	0.959264	1.18921	1.10191	1.04972	1.03526	1.04972	1.18921	1.23971	1.10191	0.852635	1	0.946058	1.12506
YCR056W	1.17283	0.628507	0.76313	1.10191	1.09429	0.972655	1.10191	0.939523	1.00696	1.03526	0.959264	1.12506	1.21419	1.12506	0.82932	1.01396	0.959264	1.18921
YCR057C	1.28343	0.590496	0.707107	0.812252	1.11729	0.965936	1.19748	1.03526	1.09429	1.07177	1.05702	1.18099	1.18921	1.07177	0.870551	1.01396	0.882703	1.18099
YCR058C	1.01396	0.752623	0.779165	0.80107	0.835088	1.15669	0.80107	1.13288	1.11729	1.28343	1.23114	1.04972	0	1.00696	0.812252	1.33793	1.01396	1.17283
YCR059C	1.05702	0.920188	0.952638	1.02101	0.972655	1.05702	1.04247	1.02101	1.25701	0.795536	1.08673	0.993093	1.11729	0.90125	0.946058	1.18921	0.812252	0.972655
YCR060W	0.888843	1.29235	1	0.840896	0.817902	1.05702	0.939523	0.933033	1.13288	1.1487	1.08673	0.939523	0	0	0.90125	1.13288	1.01396	0.993093
YCR061W	1.02811	1.24833	1.68179	1.50525	1.21419	1.26576	1.07923	1.12506	1.10957	0.752623	0.795536	0.790041	0.779165	0.673617	0.806642	1.10957	0.806642	0.835088
YCR062W	0.907519	1.24833	1.07177	1.40444	1.15669	1.36604	1.10957	1	1.08673	1.07177	0.907519	0.747425	0.835088	0.737135	0.790041	1.04972	0.926588	0.907519
YCR063W	0.959264	1.07177	1.00696	1.00696	0.876606	0.959264	0.80107	1.18099	1.36604	0.97942	1.08673	1.07177	1	0.895025	0.812252	1.20581	0.882703	1.02101
YCR064C	0.790041	1.00696	0.939523	0.986233	0.768438	1.18921	0.80107	1.04247	1.10191	1.19748	1.10191	1.00696	0.965936	0.97942	0.864537	1.27456	1.13288	1.00696
YCR065W	0.441352	0.870551	1.48452	1.61328	1.15669	1.07177	0.632878	0.737135	0.757858	0.673617	1.15669	1.75321	1.61328	1.32869	1.09429	1.23971	0.779165	0.790041
YCR066W	1	1	0.907519	0.920188	0.752623	1.23971	0.795536	1.23971	1.15669	1.17283	0.952638	1.13288	1	0.864537	0.795536	1.13288	1.14076	1
YCR067C	0.913831	0.673617	1.11729	0.870551	1.13288	1.20581	1.01396	1.18099	0.972655	0.90125	1.10957	1.27456	0.933033	1.07177	0.993093	0.806642	1.01396	0.993093
YCR068W	0.742262	1.34723	1.01396	0.965936	0.790041	0	0.933033	1.10957	0.993093	1.36604	1.13288	0.986233	0.876606	0.907519	0.790041	1.23971	0	1.07923
YCR069W	0.993093	1.08673	1.20581	1.02811	1.04972	1.17283	1.06437	1.26576	1.13288	0.80107	0.80107	0.817902	0.80107	0.870551	0.933033	1.24833	0.926588	0.993093
YCR070W	1.06437	1.27456	1.33793	1.10957	1.14076	1.07177	1.44393	1.04972	1.10191	0.959264	0.757858	0.726986	0.852635	0.757858	0.907519	0.946058	0.90125	0.920188
YCR071C	1.09429	1	1.08673	0.933033	1.05702	0.986233	1.28343	1.07923	1.10957	0.946058	0.933033	0.913831	1.04247	1.03526	0.946058	0.933033	0.895025	0.817902
YCR072C	1.31951	0.664343	0.678302	0.939523	1.01396	0.965936	1.36604	1.06437	1.20581	1.03526	0.907519	1	1.15669	0.895025	0.858565	1.01396	1.12506	1.10191
YCR073C	1.24833	0	1.10191	0.858565	1.07177	0.858565	1.18099	0.939523	1.04972	0.920188	0.972655	1.13288	1.03526	1.02811	1.02811	1.05702	0.707107	0.959264
YCR074C	1.01396	1.29235	1.29235	0.895025	0.82932	0.806642	1.02811	0.952638	0.952638	1.16473	0.840896	1.14076	1.11729	1.01396	0.768438	1.02811	0.920188	1.14076
YCR075C	0.784584	1.02101	1.07923	0.972655	1.25701	1.10957	1.25701	1.02101	1.00696	0.817902	0.864537	0.939523	1.14076	0.952638	1.08673	0.972655	1.02101	0.840896
YCR076C	0.939523	0	1	1.19748	1.02811	1.16473	1.17283	1.00696	1.08673	1.05702	0.80107	0.959264	0.907519	0.876606	0.920188	0.946058	1.03526	1.00696
YCR077C	1.07923	0.97942	0.907519	0.986233	1.04972	0.946058	1.10191	1.11729	1.02101	0.882703	0.986233	1.07177	1.00696	1.00696	0.986233	1.00696	0.926588	0.965936
YCR079W	1.02101	1.18099	1.24833	1.16473	1	0.895025	1.16473	0.913831	0.913831	0.959264	0.812252	1.07923	1.1487	0.926588	0.858565	0.907519	1.02101	0.913831
YCR080W	1.10957	0	1.08673	0.812252	1.02811	0.933033	1.04972	1.17283	1.10191	1.07923	1.00696	0.959264	0.876606	0.939523	0.80107	1.05702	0	1.07923
YCR081W	1.04247	1.34723	1.04972	0.993093	0.907519	0.913831	1.13288	0.907519	0.986233	1.06437	0.835088	0.993093	1.02101	0.933033	0.965936	1.03526	0.913831	1.06437
YCR082W	1.14076	0.933033	1.02811	0.806642	1.09429	0.817902	1.14076	1.17283	1.19748	1.07177	1.04972	1.01396	1.02811	0.82932	0.876606	0.90125	1.12506	0.913831
YCR083W	0.946058	1.14076	1	1.04247	0.752623	1.29235	0.812252	1.10191	0.926588	1.18921	1.04972	1.02811	0.97942	0.864537	0.823591	1.07923	1.06437	1.06437
YCR084C	0.646176	0.752623	0.63728	1.93187	0.965936	1.16473	0.959264	1.31951	1.02101	0.852635	0.852635	1.01396	0.895025	1.13288	0.952638	1.42405	1.01396	1.11729
YCR085W	0.926588	0.952638	1.02811	0.907519	0.712025	1.34723	0.952638	1.17283	0.895025	1.24833	0.852635	0.876606	0.920188	1.00696	0.82932	1.31951	1.10957	1.20581
YCR086W	0.870551	0.90125	0.806642	1.05702	0.870551	1.40444	0.965936	1.43396	1.23971	0.806642	0.90125	0.913831	1.01396	0.965936	0.920188	1.31039	0.933033	0.986233
YCR087W	1.00696	0.907519	0.737135	0.823591	0.678302	1.07177	0.882703	1.09429	1.09429	1.44393	1.23114	1.10191	0.986233	0.907519	0.926588	1.19748	0.97942	1.22264
YCR088W	0.939523	0.959264	1.07923	1.10957	0.972655	1.15669	0.858565	1.14076	1.07177	0.790041	0.97942	1.14076	0.90125	0.895025	0.926588	1.31951	0.870551	1.03526
YCR089W	3.45815	2.60268	1.10191	0.712025	0.615572	0.812252	0.668964	0.852635	0.846745	1.08673	1.18921	0.90125	0.846745	0.80107	0.852635	1.20581	0.812252	0.888843
YCR090C	0.895025	0.952638	0.933033	0.965936	1.19748	0.823591	0.806642	0.926588	1.23971	0.835088	1.26576	0.952638	1.10957	0.852635	1.28343	1.43396	0.835088	0.965936
YCR091W	0.82932	1.28343	1.18099	0.870551	0.615572	0.986233	0.779165	1.10957	0.986233	1.37554	1.31951	1.03526	1.05702	0.806642	0.913831	1.27456	0.882703	1.06437
YCR092C	0.946058	0.795536	1.00696	1.08673	1	0.926588	1.03526	0.858565	1.36604	0.926588	1.29235	1	0.959264	0.888843	1.32869	1.03526	0.939523	0.817902
YCR093W	0.835088	0.742262	0.812252	0.986233	0.882703	0.986233	0.913831	1.23114	0.870551	1.31951	1.21419	0.870551	0.716978	1.24833	1.02101	1.64718	0.823591	1.3566
YCR094W	0.864537	0.986233	0.933033	0.993093	1.00696	1.28343	0.895025	1.23971	1.18921	0.784584	0.882703	1.04972	0.965936	0.933033	0.913831	1.25701	0.933033	1.05702
YCR095C	1.18921	1.02811	0.959264	0.946058	1.00696	1.07177	1.15669	1.09429	0.97942	0.939523	0.895025	0.972655	1.09429	0.907519	0.870551	0.846745	1.09429	1.03526
YCR096C	1.16473	0.965936	0.939523	0.858565	1.23114	0.907519	1.14076	1.17283	1.09429	0.90125	0.972655	0.823591	0.933033	0	0.90125	0.986233	1.16473	0.972655
YCR097WA	1.23114	1.34723	1.03526	0.993093	0.920188	1	1.06437	1	1.03526	0.959264	0.895025	0.97942	0.933033	0.920188	0.823591	0.952638	0.972655	1.04972
YCR097WB	1.36604	1.25701	1.02811	0.986233	0.939523	0.876606	1.01396	1.20581	1.17283	0.939523	1.00696	0.757858	0.907519	0	0.82932	0.840896	1.16473	0.926588
YCR098C	1.10957	1.23971	1.22264	0.895025	1.16473	0.972655	1.04247	0.972655	1.02101	1.25701	0.870551	1.00696	1.25701	0.882703	0.655197	0.768438	0.972655	0.939523
YCR099C	1.27456	1	1.10191	1.00696	1.13288	0.907519	0.895025	1.06437	0.965936	1	1.06437	0.920188	0.965936	0	0.76313	0.97942	1.04247	1.00696
YCR100C	1.34723	1.23971	1.18099	0.933033	0.965936	1.06437	1.02101	0.946058	0.920188	1.12506	0.888843	1.11729	0.972655	0.90125	0.632878	0.933033	1.02811	1.00696
YCR101C	1.23971	0	1.40444	0.882703	1	0.965936	1	0.97942	0.986233	1.04247	1.00696	0.864537	1.02811	0	0.852635	0.933033	1.02101	0.913831
YCR102C	1.18921	1.07177	1.42405	1.10957	1.17283	0.840896	0.972655	0.907519	0.972655	0.959264	1.00696	1.07177	1.13288	0.939523	0.76313	0.773783	0.870551	1.04247
YCR103C	1.37554	0.993093	1.36604	1.00696	1.16473	0.920188	1.06437	0.784584	0.939523	0.817902	1.04247	0.920188	1.17283	0	0.895025	0.939523	0.952638	0.864537
YCR104W	1.1487	1.07923	1.06437	1.06437	1.08673	0.864537	1.08673	0.82932	1.11729	0.939523	0.90125	0.946058	1.30134	0	0.90125	0.852635	1.00696	0.913831
YCR105W	1.18921	0.907519	1.28343	0.97942	1.08673	1.04972	1.04972	1.12506	1	0.946058	1.07923	0.946058	1.13288	0.852635	0.926588	0.812252	0.895025	0.870551
YCR106W	0.907519	0.993093	0.823591	0.876606	0.812252	1.05702	0.726986	1.22264	1.10957	1.16473	1.46409	0.97942	1.16473	0.939523	0.926588	1.21419	0.876606	1.01396
YCR107W	0.946058	1.06437	0.965936	1.06437	0.972655	1.17283	0.664343	1.07177	1.13288	0.920188	1.10957	1.18099	0.965936	1.04972	0.702222	1.23971	0.920188	1.05702
YCRX01W	0.554785	0.972655	0.920188	1.00696	0.784584	1.24833	0.795536	1.23971	1.07177	1.24833	1.41421	1.10191	0.858565	0.913831	0.913831	1.31951	0.952638	1.10957
YCRX02C	0.864537	1.24833	1.08673	1.12506	0.823591	1.09429	0.692555	1.18921	1.07923	0.90125	1.05702	1.17283	0.920188	0.913831	0.876606	1.14076	0.939523	1.06437
YCRX03C	0.840896	1.10191	0.952638	1	0.707107	1.26576	0.732043	1.1487	0.97942	1.26576	1.18921	1.00696	0.952638	1.02811	0.659754	1.21419	0.965936	1.34723
YCRX04W	0.939523	0.993093	0.668964	1.04972	0.846745	1.42405	0.768438	1.31951	1.10957	0.90125	0.90125	1.04247	0.926588	1.02101	0.858565	1.29235	1.16473	1.09429
YCRX05W	0.784584	1	0.972655	0.90125	0.562529	0.913831	0	1.03526	1.13288	1.51572	1.70527	1.23971	0.795536	0.823591	0.632878	1.21419	1.06437	1.39474
YCRX06W	0.90125	0.939523	1.01396	0.90125	1.10191	1.01396	0.858565	0.920188	1.27456	0.82932	1.42405	1	1.15669	0.933033	0.870551	1.3566	0.858565	0.888843
YCRX07W	0.68302	1.42405	0.965936	1.08673	0.742262	1.13288	0.773783	1.02101	1.02101	1	1.03526	1.03526	1.07923	0.97942	0.852635	1.23114	1.07923	1.12506
YCRX08W	0.790041	0.835088	0.806642	0.90125	1.02101	1.11729	0.76313	1.24833	1.07177	0.913831	1.05702	1.11729	1.05702	0.959264	0.993093	1.38511	1.00696	1.18099
YCRX09C	0.90125	1.02811	1.13288	1.07177	0.68302	1.29235	0.768438	1.04972	0.946058	1.31951	1.04247	1.06437	0.90125	1.04972	0.779165	1.16473	0.97942	1.07177
YCRX10W	0.864537	0.784584	1.09429	0	0.986233	1.04247	0.876606	1.24833	1.10191	0.858565	1.23114	1.10191	0.939523	0.926588	0.920188	1.24833	0.90125	1.02811
YCRX11W	1.05702	0.876606	1.07923	0.939523	0.986233	0.920188	1.18099	0.952638	1.02811	1.10191	1.05702	1.18099	1.04972	0.972655	0.870551	0.952638	0.939523	0.933033
YCRX12W	1.33793	0.882703	0.790041	0.790041	0.965936	1.11729	1.28343	1.14076	0.993093	0.90125	0.952638	0.82932	1.01396	1.14076	0.82932	1.10191	1.13288	1.00696
YCRX13W	1	1.18921	1.10191	0.926588	1	0.812252	1.15669	0.846745	1.07177	1.03526	0.965936	0.97942	1.1487	0.926588	0.888843	0.888843	1.13288	1.03526
YCRX14W	1.07177	0.864537	0.97942	0.913831	1.08673	0.852635	1.07177	1.03526	1.01396	0.946058	1.15669	0.946058	0.993093	1.04972	0.97942	1.07177	1.07923	0.946058
YCRX15W	1.12506	1.04972	1.13288	1	1.02101	0.933033	1.12506	0.90125	0.972655	1.00696	0.888843	1.04972	1.10191	0.972655	0.870551	0.888843	1.04247	0.972655
YCRX16C	1.23971	0.846745	0.870551	0.888843	1.02101	0.846745	1.12506	1.19748	1.15669	0.965936	1.07923	0.835088	1.01396	0.946058	0.972655	0.959264	1.12506	1.04972
YCRX17W	1.00696	0.959264	1.07923	0.972655	1.15669	0.986233	1.15669	0.97942	0.972655	0.986233	0.895025	1.02811	1.02811	0.933033	0.870551	0.986233	1.07923	0.97942
YCRX18C	27.0958	5.6962	2.65737	0.779165	0.721965	0.566442	0.712025	0.784584	0.586417	0.578344	0.664343	0.521233	0.547147	0.61132	0.752623	0.752623	0.835088	0.737135
YCRX19W	0.986233	0.90125	1.12506	0.952638	1.02101	0.90125	1.00696	0.90125	1.00696	1.19748	0.986233	1.08673	1.12506	0	0.846745	1.00696	0.986233	1.00696
YCRX20C	0.907519	0.790041	0.946058	0.965936	1.04972	0.97942	1	1.18099	0.913831	1.00696	1.31951	1.07923	0.895025	1.04972	0.933033	1.18921	0.965936	0.959264
YCRX21C	1.14076	1.02101	1.17283	0.959264	1.10191	0.882703	1.06437	0.840896	1.04247	0.97942	1.02811	1.07923	1.11729	0.920188	0.913831	0.864537	1.01396	0.939523
YDL001W	1.09429	0.972655	1.26576	1.18921	1.08673	0.946058	1.06437	1.21419	0.876606	0.870551	1.05702	0.790041	0.812252	0.993093	0.939523	0.946058	1.02811	0.993093
YDL002C	0.907519	1.19748	0.864537	1.06437	0.697372	1.17283	0.76313	1.16473	0.959264	1.24833	1.06437	1.07923	1.06437	0.972655	0.76313	1.24833	0.888843	1.14076
YDL003W	0.429283	0.598739	2.53151	2.82843	1.54757	1.22264	0.68302	0.63728	0.590496	0.543367	1.61328	2.37841	1.53688	0.993093	0.779165	0.972655	0.68302	0.68302
YDL004W	0.779165	0.993093	0.959264	1.36604	0.747425	1.27456	0.790041	1.07177	0.882703	1.10957	1.18099	0.993093	1	1.01396	0.965936	1.05702	1.03526	1
YDL005C	0.882703	1.11729	0.952638	1.11729	0.895025	1.29235	0.61132	1.16473	0.920188	0.993093	1.07923	1.1487	0.835088	1.02811	0.768438	1.23971	1.03526	1.20581
YDL006W	0.812252	1.27456	0.870551	1.03526	0.80107	1.21419	0.97942	1.06437	0.858565	1.21419	1.15669	1.08673	0.882703	0.993093	0.80107	1.12506	1.03526	0.993093
YDL007W	0.90125	0.939523	1.17283	0.864537	0.993093	0.965936	0.817902	0.97942	1.3566	0.986233	1.49485	1.16473	0.882703	0.846745	0.864537	1.23971	0.82932	0.97942
YDL008W	0.846745	1.00696	0.858565	1.17283	0.692555	1.32869	0.80107	1.11729	0.920188	1.24833	1.09429	1.02101	1.04247	1.02811	0.737135	1.12506	1.00696	1.24833
YDL009C	0.726986	1.01396	1.75321	1.71713	1.45397	1.24833	0.687771	0.888843	0.840896	0.650671	1.13288	1.13288	1.16473	0.907519	0.895025	1.13288	0.707107	0.76313
YDL010W	0.668964	0.959264	1.59107	1.89212	1.06437	1.32869	0.812252	0.864537	0.732043	0.926588	1.15669	1.18099	1.10191	0.97942	0.846745	0.939523	0.795536	0.835088
YDL011C	0.721965	1.15669	1.29235	1.41421	1.25701	1.19748	0.650671	0.882703	0.920188	0.768438	1.30134	1.05702	1.05702	0.858565	0.835088	1.23114	0.817902	1.03526
YDL012C	0.823591	1.06437	0.835088	0.888843	0.673617	1.08673	0.835088	1.07923	1.09429	1.16473	1.29235	0.986233	1.09429	0.965936	1.01396	1.23971	0.959264	1.10957
YDL013W	0.692555	1.60214	0.779165	1.23971	1.21419	0.90125	0.779165	0.920188	0.97942	0.939523	1.40444	0.870551	1.10191	0.646176	1.50525	1.13288	0.926588	0.939523
YDL014W	1.18099	0.742262	0.673617	0.68302	1.05702	0.939523	1.23114	1.01396	1.1487	1.02101	1.00696	0.926588	1.23971	0.959264	1.09429	0.946058	1.38511	1.07923
YDL015C	1.10191	0.858565	1.07923	0.840896	1.16473	1.22264	1.23114	1.09429	1.1487	0.790041	1.09429	0.732043	1.03526	0.933033	1.16473	0.858565	1.14076	0.752623
YDL016C	1.09429	0.907519	0.946058	1.02811	1.04972	1.02811	1.22264	1.10957	1.01396	0.933033	0.895025	0.870551	1.21419	0.846745	1	0.790041	1.36604	0.858565
YDL017W	1.21419	0	1.37554	1	1.25701	1.04247	1.10957	0.939523	0.864537	0.870551	0.97942	0.870551	1.05702	1.00696	0.870551	0.888843	0.840896	0.97942
YDL018C	0.846745	1.07177	1.64718	1.85318	1.36604	1.16473	1.04972	0.692555	0.655197	0.846745	0.959264	1.19748	1.31951	0.946058	0.907519	0.68302	0.913831	0.702222
YDL019C	0.82932	1.00696	1.37554	0.882703	1.1487	1.10957	1.00696	0.864537	0.895025	0.986233	1.36604	0.790041	0.959264	0.846745	1.03526	1.04247	1.00696	1.04247
YDL020C	0.920188	0.90125	1.15669	1.00696	1	1.04972	1.1487	1.02811	1.06437	0.965936	0.913831	0.972655	1.00696	0.920188	0.972655	0.920188	1.06437	1.02811
YDL021W	1.08673	1.15669	1.51572	1.07923	1.37554	1.02811	1.16473	1.09429	0.986233	1.06437	0.742262	0.757858	0.895025	0.768438	0.82932	0.965936	0.959264	0.870551
YDL022W	2.07053	2.69447	0	1.12506	0.757858	1	1.07923	0.737135	0.697372	0.907519	0.876606	0.858565	0.920188	0.737135	1.03526	0.806642	1.07177	0.907519
YDL023C	1.97247	3.05252	2.32947	0.972655	0.876606	1	0.895025	0.747425	0.624165	0.817902	0.907519	0.673617	0.80107	0.773783	1.06437	0.952638	0.888843	0.726986
YDL024C	1.01396	5.1337	0	0.858565	0.933033	0.82932	1	0.882703	1.04247	0.90125	0.933033	0.888843	0.959264	0.840896	0.882703	0.790041	0.882703	0.858565
YDL025C	0.779165	1.6245	1.25701	1.03526	1.11729	1.01396	1.05702	0.920188	0.933033	0.864537	1.43396	0.668964	0.817902	0.952638	1.04972	1.02101	0	0.858565
YDL026W	0.97942	0	1.36604	1.31951	0.846745	1.07923	0.668964	0.882703	0.907519	1	1.30134	1.03526	0.97942	0.773783	0.895025	1.18921	1.00696	1.06437
YDL027C	1.19748	1.71713	1.81504	1.29235	1.03526	0.972655	0.574349	0.742262	0.888843	0.823591	1.18099	1.11729	0.876606	0.817902	0.835088	1.02101	0.835088	0.986233
YDL028C	0.624165	0.933033	0.659754	0	0.913831	1.15669	0.82932	1.10957	1.23971	1.25701	1.04972	0.97942	1.13288	1.04247	0.933033	1.32869	1.04972	1.07177
YDL029W	0.97942	1.25701	1.46409	1.24833	1.18099	1.10957	0.650671	0.888843	1.02101	0.747425	1.33793	0.965936	0.920188	0.846745	0.920188	1.11729	0.926588	0.80107
YDL030W	0.707107	0	0.933033	0.817902	0.907519	1.12506	0.907519	0.907519	1.19748	1.07923	1.18099	1.03526	1.17283	0.952638	0.806642	1.20581	1.01396	1.24833
YDL031W	0.913831	0.721965	0.702222	0.784584	1	0.895025	0	0.946058	1.40444	1.02811	1.69349	1.04972	0.882703	1.06437	1.11729	1.41421	0.90125	0.933033
YDL032W	0.752623	0	0.858565	0.823591	0.972655	1.21419	0.846745	1.07177	1.32869	0.972655	1.11729	1.02101	1.10191	0.965936	0.858565	1.19748	0.972655	1.11729
YDL033C	1.07923	0.870551	1.05702	0.812252	1.20581	1.11729	0.933033	0.965936	1.18921	0.882703	1.27456	0.757858	0.946058	0.913831	0.946058	1.37554	0.882703	0
YDL034W	0.795536	1.06437	1.15669	1.00696	0.846745	0.82932	0.716978	1.03526	1.10957	1.12506	1.33793	1.02101	0.939523	0.926588	0.888843	1.30134	1.07923	1.04972
YDL035C	0.76313	4.05584	1.14076	1.12506	0.946058	0.773783	0.840896	0	0.747425	0.926588	0.870551	0.926588	0.659754	0.752623	1.06437	1.23971	0.80107	1.38511
YDL036C	1.04247	1.23971	1.21419	1.23114	0.678302	1.3566	0.655197	1.16473	0.972655	1.1487	1.12506	0.852635	0.779165	0.864537	0.773783	1.12506	1.20581	0.965936
YDL037C	5.20537	2.73208	1.61328	0.835088	0.773783	0.817902	1.06437	1.02101	0.965936	0.702222	0.721965	0.539614	0.876606	0.946058	0.615572	0.678302	0.858565	0.97942
YDL038C	5.50217	1.87905	0	0.907519	0.852635	0.742262	1.31039	1.05702	1.16473	0.840896	0.784584	0.63728	1.02811	1.00696	0.726986	0.655197	0.678302	0.742262
YDL039C	3.50642	2.04202	1.39474	0.757858	0.972655	0.812252	1.03526	1.22264	1.10191	0.747425	0.993093	0.5	0.946058	0.846745	0.888843	0.779165	0.80107	0.716978
YDL040C	1.11729	0.726986	0	0.907519	1.05702	0.939523	1.18921	0.864537	0.986233	1.02811	1.04972	1.10191	1.13288	1.05702	0.965936	0	0.920188	1.04972
YDL041W	1.14076	0.716978	1.25701	0.959264	1.33793	1.04247	1.04247	0.823591	1.09429	1.01396	0.933033	0.888843	1.04247	0.858565	1.02101	1.09429	0.986233	0.913831
YDL042C	1.31039	0.895025	0	1.04972	1.18099	0.812252	1.02101	0.76313	0.972655	1.00696	0	1.04972	1.33793	0.920188	0.946058	0.835088	1.07177	1.00696
YDL043C	1.02811	0.823591	1.12506	0.76313	1.18921	0.926588	1.04972	1.02811	0	0.946058	1.61328	0.946058	0.895025	0.858565	0.97942	0.939523	1.00696	1.12506
YDL044C	1.10191	1.1487	0	1.13288	0.882703	0.920188	0.97942	1.00696	1.00696	1.10957	1.07923	0.965936	1.27456	0.840896	0.882703	0.840896	1.03526	0.907519
YDL045C	0.972655	0.933033	1.28343	0.806642	1.32869	0.858565	1.06437	0.870551	0	0.858565	1.93187	0.823591	1.01396	0.823591	0.97942	0.926588	0.959264	0
YDL046W	0.852635	0.817902	1.36604	1.13288	1.28343	0.90125	1.26576	0.795536	1.16473	1.26576	1.07177	0.993093	1.02811	0.747425	1	0.779165	0.972655	0.876606
YDL047W	1.25701	0.790041	0.888843	0.812252	1.20581	0.76313	1.15669	0.876606	1.05702	1.02811	1.25701	1.14076	1.42405	0.939523	1.02811	0.876606	0.864537	0.913831
YDL048C	2.28153	1.15669	1.08673	0.959264	1.12506	0.882703	0.959264	0.817902	0.852635	1.27456	0.913831	1.03526	0.870551	0.742262	0.806642	0.933033	1.00696	0.913831
YDL049C	0.895025	2.07053	1.19748	1	0.858565	0.882703	0	1.16473	0.907519	1.36604	0	0.939523	1.07923	0.882703	0.795536	0.757858	0.737135	1.02811
YDL050C	0.852635	0.806642	0.732043	0.895025	0.864537	1.16473	0.687771	1.02811	1.23971	1.25701	1.46409	0.972655	0.952638	0.920188	1.02101	1.27456	1.14076	1.09429
YDL051W	0.965936	0.846745	0.779165	0.806642	0.806642	1.04972	0.876606	1.02811	1.37554	0.920188	1.48452	1.06437	1.00696	0.876606	1.02811	1.23114	1.02101	1.10957
YDL052C	0.707107	0.90125	0.882703	1.04247	1.06437	1.32869	0.846745	1.08673	1.06437	1.04972	1.04247	0.835088	1	0.946058	1.00696	1.18921	1.22264	0.97942
YDL053C	0.870551	0.959264	0.993093	1.17283	0.812252	1.00696	0.806642	0.97942	1.22264	0.888843	1.23971	1.04247	1.02101	0.946058	0.895025	1.11729	1.07923	1.07923
YDL054C	0.732043	1.31039	0.993093	1.08673	1.09429	1.23114	0.823591	0.97942	1.02811	1	0.97942	0.888843	1	0.946058	0.939523	1.04972	1.13288	0.939523
YDL055C	0.602904	0.479632	0.578344	0.986233	1.11729	1.3566	1.02101	1.07923	0.870551	0.417544	0.773783	1.02101	1.59107	1.60214	1.82766	1.93187	1.36604	1.03526
YDL056W	0.76313	0.864537	0.726986	0.806642	0.952638	1.11729	0.817902	1.00696	1.16473	1.34723	1.47427	0.895025	0.795536	1.06437	1.08673	1.40444	1.04972	1.04972
YDL057W	0.913831	0	0.97942	0.97942	0.752623	1.10191	0.742262	1.1487	1.21419	0.926588	1.08673	1.00696	1.04247	0.965936	1.12506	1.21419	1.04247	0.926588
YDL058W	1.02811	0.68302	0.933033	1.02811	0.933033	0.90125	0.933033	1.34723	0.90125	1.14076	1.25701	0.972655	0.926588	0.926588	1.10957	1.38511	0.768438	1.09429
YDL059C	1.00696	0.846745	0.965936	0.959264	0.846745	1.00696	0.986233	1.27456	1.19748	0.864537	1.20581	0.939523	0.913831	0.959264	1.06437	1.26576	0.823591	1.02811
YDL060W	1.01396	0.574349	0.655197	0.76313	1.13288	1.04247	0.812252	1.1487	1.28343	1.33793	1.56917	1.01396	0.993093	0.895025	0.913831	1.19748	1.08673	1.08673
YDL061C	0.870551	0.82932	0.913831	1.02101	0.895025	0.920188	0.795536	0.895025	1.32869	0.846745	1.36604	0.90125	0	0.993093	1.24833	1.28343	1.08673	1.04972
YDL062W	1.30134	0	0.655197	0.858565	1.25701	0.920188	1.22264	1.08673	1.10957	1.31039	0.858565	1.04972	0.926588	0.846745	0.858565	0.920188	0.939523	1.14076
YDL063C	1.42405	0.510506	0.566442	0.737135	1.18921	0.882703	1.40444	1.28343	1.32869	1.05702	1.07923	0.972655	1.21419	1.10191	0.920188	0.986233	0.965936	1.02101
YDL064W	0.952638	0.664343	0.858565	0.939523	1.14076	1.12506	1.38511	0.965936	1.12506	1.1487	0.882703	0.97942	1	0.858565	1.09429	0.965936	1.14076	0.97942
YDL065C	1.02101	0.835088	0	1.07923	0.926588	0.993093	1.26576	1.01396	1.08673	0.952638	1.14076	0.926588	0	0.920188	1.06437	0.972655	0.939523	0.939523
YDL066W	0.907519	0.959264	1.07923	1.21419	1.19748	1.17283	1.29235	1.12506	1.01396	1.14076	0.965936	1.04972	0.870551	0.692555	0.907519	0.835088	0.876606	0.913831
YDL067C	1.13288	1.00696	1.1487	0.972655	1.15669	0.823591	1.31951	0.852635	1.10191	0.959264	1.02811	0.888843	1.16473	0.840896	1.02811	0.840896	1.07177	0.835088
YDL068W	0.870551	1.13288	1.23114	1.07923	1.10191	0.946058	1.14076	0.965936	1	1.18921	0.920188	1.15669	0.913831	0.858565	0.888843	0.779165	1.02101	0.952638
YDL069C	1.04972	1.48452	1.12506	0.835088	1.16473	0.835088	1.10191	1.02101	1.04972	0.913831	0.888843	0.993093	1.07177	0.716978	0.90125	0.952638	0.913831	1.19748
YDL070W	0.80107	0.655197	1.03526	0.933033	1.18099	1	1.41421	0.888843	1.04972	1.03526	0.913831	0.959264	0.90125	0.913831	1.16473	1.24833	1.08673	1.08673
YDL071C	1.02101	1.24833	1	0	1.27456	0.933033	1.21419	0.972655	0.939523	1.00696	0.806642	0.907519	1.13288	0.920188	0.952638	1	0.888843	0.920188
YDL072C	1.3566	1.48452	1.45397	1.10191	1.21419	0.920188	1.31039	0.812252	0.946058	0.933033	0.846745	0.812252	0.97942	0.655197	1.04247	0.835088	0.933033	0.823591
YDL073W	1.14076	0.858565	0.888843	0	1.10957	0.939523	1.23971	1.07177	1.04972	0.864537	1.07177	0.846745	1.02811	1.04972	0.965936	1.05702	1	0.920188
YDL074C	0.779165	0.716978	0.779165	0.823591	0.882703	1.32869	1.11729	1.01396	0.993093	1.24833	0.812252	1.02811	1.07177	1	0.835088	1.31951	1.42405	1.18921
YDL075W	0.933033	0.82932	0.888843	1	0.757858	0.926588	0.732043	0.97942	1.38511	0.926588	1.34723	0.933033	1.03526	0.939523	1.1487	1.38511	1.04247	1.10957
YDL076C	0.779165	1.15669	0.790041	0.876606	0.790041	1.28343	0.82932	1.01396	1.06437	1.04972	1.04247	0.888843	0.920188	1.10957	1.06437	1.28343	1.13288	1.1487
YDL077C	0.882703	1.02101	0.933033	1.04972	0.933033	0.952638	1.06437	0.97942	0.993093	1.02811	1.24833	1.10957	0.97942	0.784584	0.90125	1.23114	1.01396	0
YDL078C	0.888843	1.23971	1.07177	1.23971	0.840896	0.972655	0.697372	0.852635	0.952638	1.02811	1.18099	1.00696	1.04972	0.852635	0.972655	1.1487	1.13288	1.04972
YDL079C	0.993093	0.986233	1.13288	1.16473	0.870551	0.972655	0.68302	1.13288	1.05702	0.888843	1.31039	1.00696	0.920188	0.870551	0.986233	1.28343	0.870551	1.07923
YDL080C	0.90125	1.32869	0.840896	0.952638	0.697372	1.12506	0.795536	1.13288	1.09429	1.09429	1.01396	0.965936	0.939523	0.986233	0.840896	1.24833	1.08673	1.19748
YDL081C	0.946058	0.876606	0.823591	1.07923	0.846745	1.02101	0.726986	1.20581	1.26576	0.790041	1.31039	0.888843	1.07923	0.965936	1.12506	1.37554	0.926588	1.02101
YDL082W	0.823591	0.959264	0.858565	0.946058	0.586417	0.972655	0.712025	0.946058	1.16473	1.20581	1.31951	0.97942	1.13288	0.90125	1.14076	1.28343	1.26576	1.16473
YDL084W	0.747425	0.806642	0.773783	1	0.773783	1.01396	0.784584	0.993093	1.04972	1.26576	1.34723	0.993093	0.933033	0.959264	1.10957	1.39474	1.09429	1.30134
YDL086W	1.23971	1.05702	1.28343	0.993093	1.22264	0.806642	1.15669	0.82932	1.13288	1.08673	1.12506	0.986233	1.10957	0.742262	0.933033	0.795536	0.82932	0.907519
YDL087C	0.986233	0	1.00696	0	0.986233	0.882703	1.11729	1.07177	1.09429	0	1	0.972655	0	1.02101	1.00696	0.972655	0.986233	0.920188
YDL088C	1.08673	1.02811	1.00696	0.972655	0.972655	0.858565	1.06437	0.972655	1.02811	1.25701	0.986233	0.972655	0.972655	0.817902	1.02101	1	1.14076	0.907519
YDL089W	1.12506	1.12506	1.36604	1.26576	1.06437	0.790041	1	0.812252	1.00696	1.04247	1.17283	1.02811	1.15669	0.90125	0.823591	0.835088	0.768438	0.952638
YDL090C	1.04247	0.858565	0.97942	1.04247	0.993093	0.870551	1.17283	0.823591	0.920188	1.21419	1.06437	1.12506	1.07923	0.933033	0.959264	1.00696	0.959264	1.04247
YDL091C	0.933033	1.25701	1.13288	1.18921	0	0	1.00696	1.10191	1.09429	1.14076	1.05702	0.82932	0.972655	0.726986	1.04972	0.846745	0.876606	0.933033
YDL092W	1.09429	1.04972	0.972655	0.926588	1.10191	0.882703	1.01396	0.895025	1.09429	1.27456	0.972655	0.907519	1.1487	0.784584	0.986233	0.939523	1.01396	1.04972
YDL093W	0.795536	0.773783	0.97942	1.20581	1.56917	1.17283	1.28343	0.852635	0.817902	0.920188	0.888843	1.21419	1.37554	1.11729	1.04972	0.876606	0.726986	0.806642
YDL094C	0.864537	0.707107	1.12506	0	1.51572	1.04972	1.3566	0.732043	0.926588	1.04972	0.888843	1.08673	1.22264	1.01396	1.04972	0.876606	0.913831	0.926588
YDL095W	0.817902	0.632878	0.939523	1.04972	1.48452	1.23114	1.44393	0.882703	0.952638	0.773783	0.852635	1.11729	1.23114	1.17283	1.18099	1.10191	0.784584	0.806642
YDL096C	0.835088	0.586417	1	1.02811	1.54757	1.27456	1.3566	0.846745	0.846745	0.946058	0.920188	1.17283	1.20581	1.03526	1.04972	1.12506	0.812252	0.846745
YDL097C	1.16473	0.97942	1.12506	1.02811	1.06437	0.882703	1.06437	0.965936	1.20581	0.946058	1.13288	1.10957	1.04247	0.90125	0.840896	0.888843	0.840896	0.920188
YDL098C	0.920188	0.952638	0	1.10957	1.00696	1.07177	0.752623	0.965936	1.08673	1.09429	1.13288	1.00696	0.972655	0.817902	0.907519	1.34723	0.952638	1.04972
YDL099W	1.07923	1.17283	0.895025	1.30134	0.650671	1.1487	0.659754	1.1487	1.1487	0.972655	1.07177	1.09429	1.04247	0.823591	0.870551	1.17283	0	1.03526
YDL100C	0.913831	1.11729	1.06437	1.21419	0.920188	1.15669	0.752623	0.90125	1.01396	1.16473	1.20581	0.939523	0.952638	0.882703	0.97942	1.03526	0.986233	0.933033
YDL101C	0.539614	0.882703	1.60214	2.07053	1.13288	1.09429	0.757858	0.986233	1.12506	0.707107	1.01396	1.36604	1.23114	0.817902	0.986233	1.14076	0.650671	0.846745
YDL102W	0.668964	0.757858	1.09429	1.49485	0.939523	1.01396	0.732043	0.790041	1.07177	1.08673	1.72907	1.3566	1.1487	1.01396	0.82932	1.1487	0.779165	0.920188
YDL103C	0.687771	0.90125	1.19748	1.51572	1.17283	1.17283	0.76313	0.888843	0.959264	0.852635	1.16473	1.26576	1.34723	0.946058	0.959264	0.972655	0.726986	0.907519
YDL104C	0.707107	0.913831	1.03526	1.18099	0.888843	1.05702	0.659754	1.01396	1.03526	1.01396	1.20581	1.20581	1.01396	1.1487	0.876606	1.30134	0.946058	1.03526
YDL105W	0.641713	0.97942	1.10957	1.24833	1.01396	1.06437	0.779165	0.939523	1.29235	0.757858	1.33793	1.15669	1.29235	0.840896	0.876606	1.06437	0	0.939523
YDL106C	0.678302	1.03526	1.06437	1.04247	0.697372	1.03526	0.852635	1.04247	1.05702	1.10957	1.29235	0.97942	1.01396	0	0.933033	1.45397	0.895025	1.10957
YDL107W	0.747425	0	1.09429	1.01396	0	1.02101	0.747425	1.08673	1.23114	1.02101	1.09429	0.965936	1.03526	0.959264	0.823591	1.23971	0.933033	1.1487
YDL108W	0.835088	1.04972	0.846745	0.972655	0.882703	1.15669	0.895025	1.16473	1.21419	1.18921	1.04247	0.926588	0.926588	0.939523	0.846745	1.11729	1.02101	1.09429
YDL109C	0.707107	1.38511	1.01396	1.08673	0.920188	0.812252	0.732043	0	1.38511	0.895025	1.17283	0.939523	1.10191	0.835088	1.31039	1.32869	0.870551	0.888843
YDL110C	0.926588	0.972655	1.06437	1.14076	1.14076	1.04972	1.18099	1.02811	1.00696	1.10957	0.812252	1.13288	0.959264	0.790041	0.80107	0.993093	1.01396	1.00696
YDL111C	1.27456	0.768438	0.888843	0.907519	0.946058	0.846745	1.10957	0.82932	1.05702	0.926588	1.17283	0.946058	1.06437	0.907519	0.939523	1.7411	1.12506	0.888843
YDL112W	0.90125	1.12506	0.482968	0.63728	0.952638	1.04247	1.04972	1.36604	0.952638	1.16473	0.972655	1.18099	1.08673	0.952638	1.30134	1.12506	1.09429	1.06437
YDL113C	1.10191	1.28343	1.23114	0.972655	1.07923	0.812252	1.00696	0.835088	0.895025	1.05702	1.26576	1.10191	0.986233	0.659754	1.18921	0.876606	0.920188	0.965936
YDL114W	1.18099	0	1.31951	0	1.24833	0.858565	1.08673	0.90125	1.13288	1.08673	0.852635	1.29235	1	0.870551	0.993093	0.752623	0.752623	0.913831
YDL115C	1.12506	1.01396	0.993093	0.959264	1.10957	1.03526	1.14076	1.10191	1.07923	1.12506	1.00696	0.852635	1.07923	0.876606	0.920188	0.895025	0.895025	0.876606
YDL116W	1.06437	0.858565	0.933033	1.01396	0.90125	0.876606	1.21419	1.05702	1.13288	1.15669	0.97942	0.952638	1.06437	0.779165	0.933033	1.04247	1.04247	1.10957
YDL117W	0.784584	2.12874	0.806642	0.673617	0.795536	0.687771	0.817902	0.732043	0.852635	1.93187	2.47942	1.65864	1.23971	0.840896	0.806642	0.773783	0.697372	1.07923
YDL118W	1.03526	1.06437	1.08673	1.11729	1.11729	0.840896	1.09429	0.870551	0.965936	1.04247	1.14076	1.13288	1.06437	0.870551	0.858565	0.933033	0.870551	0.97942
YDL119C	1.1487	1.03526	0.952638	0.817902	1.10191	0.858565	1.07923	0	0	0.895025	1.25701	1.02811	1.10957	0.952638	0.952638	0	0	0.90125
YDL120W	1.16473	1.34723	1.10191	1.34723	1.10191	0.993093	1.08673	0.840896	1.07177	0.959264	0.926588	0.926588	1.00696	0.757858	0.907519	0.82932	0.895025	0.939523
YDL121C	0.97942	0.933033	0.68302	0.952638	0.97942	1.02811	1.31039	1.14076	1.31039	1.12506	0.870551	0.965936	1.07177	0.757858	1.12506	0.846745	1.04247	1.11729
YDL122W	1.11729	0.835088	0.795536	0.90125	0.920188	1.03526	1.22264	1.10957	0.972655	1.03526	0.888843	1.01396	1.08673	0.876606	0.97942	1.12506	1.17283	1.03526
YDL123W	1.07177	1.17283	1.00696	0.907519	0.920188	0.882703	1.16473	0.806642	1.03526	1.29235	1.10191	1.07177	0.972655	0.784584	0.972655	0.768438	1.21419	1.03526
YDL124W	0.82932	1.6358	1.93187	1.65864	1.27456	1.02101	1.28343	0.864537	1.01396	0.920188	0.876606	0.840896	0.933033	0.646176	0.933033	0.707107	0.817902	0.721965
YDL125C	1.34723	1.27456	1.05702	0.993093	0.965936	0.870551	1.11729	0.907519	1.07923	1.23971	1.02811	0.959264	1.05702	0.687771	1.00696	0.737135	1.02101	0.907519
YDL126C	1.04972	2.90794	0.939523	0.895025	0.939523	0.784584	1.13288	0.946058	1.12506	0.959264	1.01396	1.07923	1.10957	0.742262	0.939523	0.840896	0.742262	0.870551
YDL127W	3.55537	0.707107	0.846745	0.835088	0.835088	1.07177	0.80107	0.48971	0.562529	1.55833	1.89212	1.67018	1.37554	1.10191	0.858565	0.707107	0.823591	0.76313
YDL128W	0.615572	0.913831	1.14076	0.913831	0.933033	0.790041	1.23114	0.913831	1.23114	1.26576	1.49485	1.23114	1.33793	0.823591	0.895025	0.721965	0.965936	1.03526
YDL129W	1.34723	0.737135	0.655197	0.673617	1.04972	1	0.986233	1.01396	0.952638	1.26576	0.920188	1.32869	1.09429	1.28343	0.768438	1.04972	1.17283	1.10957
YDL130W	1.18921	1.02101	0.939523	0.882703	0.939523	0.858565	1.21419	0.907519	1.16473	0.965936	1.09429	0.907519	1.22264	0.846745	1.15669	0.933033	1.01396	0.882703
YDL131W	0.817902	0.965936	0.795536	0.858565	0.795536	0.926588	0.986233	0.933033	1.07177	1.23971	1.25701	1.19748	1.11729	1.01396	1.15669	1.00696	1.07177	0.965936
YDL132W	1.20581	1.06437	1.07177	0.965936	0.888843	0.864537	1.1487	1.08673	1.17283	1.06437	0.933033	0.986233	1.00696	0.673617	0.952638	0.888843	1.17283	1.02101
YDL133W	1.31951	1.09429	1.08673	1.24833	0.946058	0.852635	1.15669	0.920188	1.06437	0.959264	0.993093	0.888843	1.02811	0.773783	1.02811	0.90125	0.946058	0.959264
YDL134C	0.959264	0.97942	0.97942	0.959264	0.888843	0.933033	1.13288	0.888843	1.03526	1.13288	1.25701	1.18921	1	0.76313	0.864537	1.20581	0.959264	1.01396
YDL135C	1.60214	1.16473	1.54757	1.1487	1.07177	0.882703	1.02101	0.812252	0.840896	0.882703	1.08673	0.959264	0.895025	0.920188	0.870551	0.752623	0.993093	0.920188
YDL136W	1.11729	0.726986	0.959264	0.907519	0.907519	0.907519	0.959264	1.01396	1.06437	0.959264	0.946058	0.907519	1.23114	0.986233	1.18921	0.986233	1.26576	1.12506
YDL137W	0.812252	0.76313	1.14076	1.10957	0.972655	0.852635	1.07177	1.01396	1.16473	0.864537	1.18921	0.933033	0.972655	0.846745	1.17283	1.08673	1.40444	0.864537
YDL138W	0.888843	1.33793	1.29235	0.882703	0.939523	0.742262	1.04972	0.939523	1.05702	1.10191	1.33793	1.04972	0.888843	0.76313	1.02811	1.02811	0.920188	0.97942
YDL139C	1.04972	1.3566	0.939523	1.03526	0.97942	0.952638	1.02101	1.11729	1.31039	1.04972	0.779165	0.952638	0.823591	0.790041	1.01396	0.97942	1.03526	0.986233
YDL140C	1.03526	0.773783	0.737135	1.09429	0.864537	1.01396	1.01396	1.03526	0.946058	1.11729	1.09429	1.27456	0.907519	0.840896	0.959264	1.47427	0.986233	1.07923
YDL141W	1.18099	0.737135	1.1487	0.812252	1.15669	0.946058	1.17283	1.05702	1.04972	0.835088	1.05702	0.90125	0.972655	0.959264	1.05702	0.986233	1.1487	0.959264
YDL142C	0.952638	1.52626	1.15669	1.01396	0.90125	0.864537	0.993093	0.823591	1.07923	0.952638	1.06437	0.913831	0.835088	0.852635	0.876606	0.90125	1.21419	1.3566
YDL143W	1.00696	2.73208	0.959264	0.795536	1.08673	0.757858	1.08673	0.959264	1.18099	0.757858	1.18099	0.913831	1.02101	0.840896	1.00696	0.840896	0.993093	0.795536
YDL144C	1.18099	0.888843	1.18921	1.05702	0.952638	1.09429	0.952638	0	0.952638	0.986233	1.01396	0.907519	1.07177	0.68302	1.02811	1.01396	0.846745	1.36604
YDL145C	0.888843	0.752623	0.972655	1.10191	1.03526	1.02811	1.04972	1.29235	0.993093	0.846745	0.90125	1.01396	0.876606	1.1487	1.23114	1.02811	1.01396	0.972655
YDL146W	0.835088	0	1.24833	1.06437	0.790041	1.14076	0.790041	1.04972	1.04247	1.09429	1.10957	0.972655	0.97942	0.835088	0.926588	1.24833	0.913831	1.14076
YDL147W	1.21419	0.939523	1.06437	1.10191	1.02811	0.852635	1.16473	1.01396	1.16473	0.952638	1.07923	0.97942	1	0.716978	0.926588	1	0.97942	0.939523
YDL148C	0.817902	0.598739	0.535887	0.732043	0.784584	1.10191	0.933033	1.23971	1.21419	1.42405	0	1.18099	1.04972	1.21419	0.870551	1.24833	1.18099	1.56917
YDL149W	0.80107	0.959264	0.972655	0.835088	0.946058	0.823591	0.678302	1.16473	1.52626	0	1.27456	1.15669	1.04972	0.97942	0.852635	1.18099	0.926588	1.19748
YDL150W	1.00696	0.721965	0.697372	1.02811	0.907519	1.02811	1.06437	1.18921	1.07923	1.23114	0.933033	1.10191	1.04247	0.959264	0.784584	0.946058	1.13288	1.39474
YDL151C	0.993093	0.795536	0.726986	0.972655	0.882703	1.07177	0.726986	1.36604	1.50525	1.01396	1.15669	1.07177	1.10957	0.959264	0.757858	1.1487	0.993093	1.10191
YDL152W	0.882703	0.790041	0.646176	0.80107	0.707107	1.18099	0.779165	1.29235	1.22264	1.23114	1.52626	0.959264	0.946058	0.986233	0.907519	1.22264	1.23971	1.1487
YDL153C	0.933033	0.726986	0.539614	0.790041	0.895025	1.11729	0.687771	1.38511	1.49485	1.18099	1.18921	1.11729	1.04247	1.04972	0.840896	1.33793	1.00696	1.23971
YDL154W	0.747425	1.37554	1.02811	0.97942	0.823591	1.17283	0.846745	1.01396	1.00696	0.933033	1.17283	0.946058	1.12506	1.07923	0.907519	1.10957	0.870551	1.04972
YDL155W	0.598739	0.795536	0.926588	1.14076	1.14076	1.23971	0.817902	1.22264	1.06437	0.907519	1	1.14076	1.04247	0.993093	0.933033	1.34723	0.993093	0.993093
YDL156W	0.76313	0.888843	1.51572	1.76541	1.16473	0.993093	0.926588	0.858565	0.742262	0.959264	1.16473	1.34723	1.18921	0.888843	0.858565	0.812252	0.933033	0.784584
YDL157C	0.80107	0.907519	0.913831	1.22264	1.18921	1.25701	0.888843	1.06437	1.1487	0.747425	1.07177	0.926588	1.06437	1.11729	1	1.20581	0.812252	0.882703
YDL158C	1.03526	1.68179	0.747425	0.840896	0.965936	0.817902	1.26576	0.913831	1.10191	1.19748	0.773783	1.04972	1.21419	1.15669	0.76313	0.870551	0.952638	1.06437
YDL159W	1.02811	0.82932	0.952638	1.06437	1.15669	1.15669	1.08673	1.15669	0.933033	0.806642	0.946058	1.00696	1.10957	0	0.952638	0.946058	1.14076	0.835088
YDL160C	1.21419	1.29235	1.06437	1.03526	1.01396	0.933033	1.02811	0.959264	0.876606	0.959264	0.993093	1	0.965936	0.852635	0.90125	0.90125	1.13288	0.993093
YDL161W	1.05702	0	1.13288	1.04972	0.952638	0.993093	0.926588	0.972655	0.959264	1.03526	1.25701	1.09429	1.00696	0.840896	0.882703	0.939523	1.10957	0.876606
YDL162C	1.11729	1.06437	1.04972	0.986233	1.18921	0.965936	1.04972	0.817902	1	1.15669	0.946058	1.02101	1.10191	0.965936	0.933033	0.882703	1.02811	0.817902
YDL163W	0.757858	0.664343	1.82766	2.04202	1.36604	1.07923	0.840896	0.687771	0.590496	0.757858	1.41421	1.8025	1.50525	1.05702	0.823591	0.823591	0.757858	0.664343
YDL164C	0.707107	0.747425	1.58008	2.07053	1.60214	1.04247	1.00696	0.607097	0.607097	0.823591	1.17283	1.8025	1.64718	0.946058	0.913831	0.716978	0.737135	0.716978
YDL165W	1.07177	0.965936	1.18921	0.888843	1.28343	0.835088	1.12506	0.920188	0.965936	0.876606	1.23971	0.835088	1.05702	0.933033	0.952638	0.972655	0.986233	1.05702
YDL166C	1	0.959264	0.795536	0.858565	1.13288	0.959264	1.23114	0.97942	1.22264	1	0.926588	0.913831	1.13288	0.926588	1.02811	0.926588	1.16473	0.959264
YDL167C	1.28343	0.528509	0.697372	0.80107	1.04247	0.895025	1.18099	1.08673	1.22264	1.02811	1.13288	1.02811	1.10191	1.1487	0.939523	1.04247	1.24833	0.965936
YDL168W	1.01396	0.972655	1.01396	1.02811	1	0.895025	1.11729	1.13288	1.09429	0.933033	0.952638	1.02811	1.04972	0.888843	0.933033	0.846745	1.18099	0.972655
YDL169C	1.16473	1.04247	1.60214	1.46409	1.21419	0.773783	1.07177	0.673617	0.858565	1.02811	0.933033	0.972655	0.993093	0	0.80107	0.858565	0.876606	1.07177
YDL170W	0.823591	1.13288	0.907519	0.737135	0	1.13288	0.933033	1.05702	1.04972	1.18921	1.26576	1.07177	1.01396	1.04972	0.726986	1.18099	0.835088	1.10191
YDL171C	1.15669	0.795536	1.13288	1.1487	1.03526	0.835088	0.907519	1.20581	0.795536	0.933033	0.646176	1.19748	0.747425	1.1487	0.846745	1.56917	0.895025	1.48452
YDL172C	0.97942	0	0.97942	1.25701	0.747425	1.24833	0.812252	1.1487	0.933033	1.08673	1.00696	1.00696	0.97942	0.895025	0.907519	1.18921	0.907519	1.08673
YDL173W	1.15669	1.01396	1.04972	1.10191	0.946058	1.11729	0.742262	1.1487	1.10191	0.768438	1.28343	0.946058	0.882703	0.852635	0.913831	1.18921	0.913831	1.04972
YDL174C	0.913831	0.97942	1.53688	1.11729	1.19748	1.30134	1.08673	0	0.952638	1.07177	0.876606	0.888843	0.852635	0.852635	0.895025	0.876606	0.986233	0.858565
YDL175C	0.895025	0.972655	1.01396	1.02811	0.933033	1.07923	0.82932	1.17283	1.22264	0.882703	1.12506	0.972655	0.952638	0.82932	0.895025	1.33793	0.913831	1.10957
YDL176W	0.678302	0.939523	0.852635	1.06437	0.692555	1.28343	0.840896	1.12506	1.05702	1.28343	1.12506	1.07923	1.06437	1.06437	0.784584	1.23114	1.00696	1.13288
YDL177C	0.939523	1.18099	0.920188	0.768438	0.926588	0.846745	1.07923	1.69349	1.01396	0.972655	0.757858	0.90125	0.90125	0.959264	0.655197	1.10957	1.13288	1.85318
YDL178W	0.888843	0.952638	0.952638	1.23114	0.737135	1.23114	0.835088	1.22264	1.19748	1.25701	1.26576	0.952638	0.939523	0.840896	0.737135	1	1.04972	0.986233
YDL179W	0.503478	0.846745	0.598739	0.737135	0.628507	0.993093	0.517632	0.76313	0.737135	2.20381	3.97237	1.82766	1.28343	1.21419	0.952638	1.11729	0.965936	1.1487
YDL180W	0.779165	1.01396	1.55833	0.97942	1.01396	1.09429	0.946058	0.920188	1.01396	1.23114	0.965936	1.13288	0.846745	0.80107	0.939523	0.97942	1.10957	0.90125
YDL181W	0.80107	1.36604	1.50525	1.36604	1.28343	1.11729	0.692555	0.747425	1.02811	0.806642	1.12506	0.817902	1.02811	0.870551	0.757858	1.32869	0.895025	0.97942
YDL182W	0.80107	0.747425	0.806642	0.678302	0.972655	0.768438	1.01396	0.80107	1.12506	1.06437	1.29235	1.24833	1.30134	1.23114	1.36604	1.10957	1.06437	1.01396
YDL183C	0.817902	1.22264	1.04247	0.795536	0.952638	0.876606	1.09429	1.10957	1.00696	0.876606	0.933033	0.939523	1.04247	1.02101	1	1.13288	1.22264	1.04972
YDL184C	1.04247	0.632878	0.933033	0.907519	1.08673	1.25701	1.00696	0.858565	1.07923	0.939523	1.18921	1.11729	1.11729	0.726986	1.27456	0.721965	1.23971	1.22264
YDL185W	1.13288	0.726986	1.02811	0.876606	1.02811	0.959264	1.02101	1.02101	1.04972	0.82932	1.27456	1.06437	0.846745	1.02811	1.17283	1.26576	0.959264	0.888843
YDL186W	1.18921	1.12506	1.02811	0.281265	1.21419	0.97942	1.23971	1.06437	1.12506	1.09429	0.895025	1.04247	1.1487	0.993093	1.02811	0.965936	1.33793	0.933033
YDL187C	1.14076	0.823591	1.07177	1.1487	1.31039	0.790041	1.11729	1.02101	0.888843	1.02811	1	0.870551	0.90125	1.04972	0.768438	0.946058	1	1.33793
YDL188C	1.05702	1.04972	1.06437	1.07923	0.920188	0.965936	1.00696	1.04972	0.888843	0.933033	0.858565	0.972655	1.16473	0.846745	1.00696	0.965936	1.32869	0.965936
YDL189W	0.90125	1.00696	1.02811	0.959264	1.18921	1.18099	1.03526	1.13288	1.08673	1.00696	1.00696	0.926588	0.870551	0.80107	0.907519	0.920188	1.15669	0.986233
YDL190C	1.05702	0.882703	1.12506	1.12506	0.907519	1.08673	1.08673	0.986233	0.972655	0.933033	0.946058	0.986233	0.965936	0.926588	0.907519	0.965936	1.10957	1.08673
YDL191W	1.00696	0.926588	0.939523	0.888843	1.04972	1.05702	1.05702	1.13288	0.972655	0.986233	1.14076	0.80107	0.952638	0.90125	1.07923	0.986233	1.31039	0.920188
YDL192W	0.959264	0.664343	0.840896	0.952638	0.913831	0.888843	1.19748	1.04247	1.18921	0.870551	1.18921	0.97942	1.19748	0.876606	1.14076	1.07177	1.27456	0.986233
YDL193W	0.913831	0.913831	1.27456	0.972655	1.07177	1.18921	1.19748	1.04247	0.933033	0.864537	0.952638	0.952638	1.04972	0.952638	1.04247	0.907519	1.12506	0.768438
YDL194W	0.864537	1.17283	0.986233	0.952638	0.678302	1	0.712025	1.17283	1.29235	1.30134	1.27456	1.29235	1.29235	0.835088	0.752623	1.07923	0.933033	0.823591
YDL195W	0.768438	0.768438	0.97942	0.965936	1.23114	1.11729	0.624165	0.858565	1.04247	0.80107	1.61328	1.31951	0.864537	1.07923	1.1487	1.76541	0.82932	0.876606
YDL196W	0.737135	0.82932	1.16473	1.1487	0.876606	1.18921	0.737135	0.965936	1.26576	1.07923	1.23114	1.29235	1.07177	1.02811	0.726986	1.30134	0.920188	0.795536
YDL197C	0.550953	0.817902	1.33793	1.37554	1.23114	1.07177	0.646176	0.939523	0.806642	0.732043	1.55833	1.31039	1.08673	1.10191	1.01396	1.3566	0.852635	0.90125
YDL198C	0.784584	1.12506	1.18921	1.33793	0.806642	1.20581	0.946058	1.05702	1.04247	0.959264	1.10191	0.773783	0.835088	0.840896	0.920188	1.10191	1.03526	1.17283
YDL199C	0.864537	1.23114	1.24833	1.08673	1.03526	1.07923	0.752623	0.972655	0.965936	0.835088	1.28343	0.913831	0.926588	0.835088	0.882703	1.34723	1.01396	0.965936
YDL200C	0.752623	1.12506	0.888843	1.07177	0.707107	1.27456	0.76313	1.09429	1.31951	1.07923	1.1487	0.933033	1.03526	0.82932	0.752623	0	1.32869	1.23971
YDL201W	1.02101	0.82932	0.784584	0.846745	1.15669	0.858565	0.673617	0.939523	1.36604	1.05702	1.8025	1.06437	1.14076	0.97942	0.90125	1.28343	0.920188	0.870551
YDL202W	0.82932	0	0.870551	1.00696	0.840896	1.10191	0.895025	1.02101	1.24833	1.06437	1.24833	0.952638	1.04247	0.920188	0.870551	1.15669	0.939523	1.14076
YDL203C	0.747425	0.933033	0.946058	0.913831	1.02811	0.972655	0.68302	1.07177	1.1487	0.913831	1.64718	1.03526	0.965936	0.952638	1.02811	1.43396	1.02811	0.913831
YDL204W	0.779165	0	1.40444	1.21419	0.888843	1.14076	0.817902	1.08673	1.14076	0.795536	0.946058	1.11729	0	0.933033	0.907519	0.965936	1.04972	1.01396
YDL205C	1.02811	0.76313	1.20581	0.721965	1.29235	0.806642	0.888843	0.737135	1.20581	0.76313	1.6358	1.22264	1.14076	0.946058	0.846745	1.91853	0.655197	0
YDL206W	1.19748	1.05702	0	0.90125	0.965936	0.952638	1.11729	0.939523	1.04972	1.07923	0.972655	0.846745	1.23971	0.895025	1.05702	0.90125	0.972655	0.939523
YDL207W	1.02101	0.752623	0.952638	0.907519	1.11729	1.29235	1.26576	1.15669	1.02811	0.737135	0.82932	0.952638	1.00696	0.952638	1.02811	1.08673	1.16473	0.952638
YDL208W	1.34723	0.517632	0	0.646176	1.04972	0.773783	1.43396	0.946058	1.42405	1.14076	1.10191	0.895025	1.31951	0.864537	1.20581	0.82932	1.07177	1.04972
YDL209C	0.882703	0.97942	1.07177	0	1.23114	1.08673	1.03526	1.03526	1.04972	1.00696	1.37554	0.779165	0.790041	0.907519	1	0.920188	0.920188	1.10191
YDL210W	1.00696	0	0	0.747425	1.08673	0.870551	1.1487	1.08673	0.972655	1.06437	0.895025	0.864537	1.04972	1.00696	1.17283	0.965936	1.15669	1.01396
YDL211C	0.823591	0.965936	0	1.32869	1.15669	0	1.17283	1.06437	0.712025	1.04247	0.870551	1.03526	1.07177	0.933033	1.01396	0.993093	1.08673	0.895025
YDL212W	1.04972	0.68302	0	0.933033	1.02811	0.920188	1.33793	1.07177	1.13288	0.952638	0.907519	0.864537	1.26576	0.852635	1.18921	0.823591	1.36604	0.907519
YDL213C	1.18921	0.664343	0.888843	0.641713	0.933033	1.14076	1.12506	1.04972	1.45397	1.02101	1.47427	0.933033	0.965936	0.959264	1.10191	1	1.07177	0.790041
YDL214C	1.15669	0.959264	0	1.04972	1	0	1.07177	1	0.895025	0.959264	0.858565	1.10191	1.1487	1.01396	0.97942	0.882703	1.12506	0.882703
YDL215C	0.80107	1.04247	1.10957	0.952638	0.97942	0.907519	0.965936	1.08673	0.907519	0.895025	0.752623	0.870551	0.895025	1.10191	1.15669	1.21419	1.19748	1.37554
YDL216C	1.13288	0.993093	0	0.920188	0.933033	0.920188	0.993093	1.07177	1.03526	0.993093	0.972655	0.920188	1.18099	0.952638	1.09429	0.907519	1.00696	1.00696
YDL217C	0.790041	0.840896	1.07177	0.732043	1.21419	1.14076	1.10191	0.926588	1.06437	0.870551	2.04202	0.790041	0	0.846745	1.03526	0.907519	1.05702	1.08673
YDL219W	0.784584	0.993093	1.04247	1.38511	1.03526	1.06437	0.784584	0.913831	1.17283	0.882703	1.12506	0.946058	1.16473	0.858565	1.01396	1.01396	0.895025	1.09429
YDL220C	0.747425	0.790041	1.20581	1.10957	0.913831	0.913831	0.578344	0.933033	1.13288	1.20581	1.51572	1.07177	0.965936	0.926588	0.888843	1.18921	1.13288	1.18921
YDL221W	0.712025	0.952638	0.920188	1.48452	0.952638	0.920188	0.712025	0.823591	1.03526	0.933033	1.30134	1.25701	1.23114	1.00696	0.907519	1.25701	0.812252	1.17283
YDL222C	0	1.41421	1.38511	0.913831	1.02101	0.673617	0.812252	1.11729	1.07923	1.04972	1.07177	0.812252	0.946058	0	0.76313	1.10957	1.11729	0
YDL223C	0.806642	1.08673	1.01396	1.18099	0.913831	0.790041	0.752623	1.02101	1.21419	0.926588	1.32869	0.876606	0.952638	0.97942	1.12506	1.31039	1.01396	0.933033
YDL224C	0.692555	0.993093	0.864537	0.907519	0.933033	0.965936	0.795536	1.03526	1.16473	1.26576	1.47427	0.907519	0.895025	0.965936	1.02811	1.29235	1.09429	1.01396
YDL225W	0.697372	0.939523	0.779165	1.07923	0.823591	1.04247	0.835088	1.04247	1.18921	0.986233	1.25701	1.09429	1.06437	0.939523	0.946058	1.28343	1.00696	1.23971
YDL226C	0.726986	0.90125	0.90125	1.11729	0.986233	1.1487	0.742262	1.03526	1.09429	1.08673	1.20581	0.952638	0.986233	0.913831	0.986233	1.21419	1.18921	0.986233
YDL227C	0.895025	0	1.12506	0.823591	0.986233	0.68302	0.972655	0	1.31951	0.870551	1.30134	1.12506	1.15669	1.10191	1.07177	1.00696	0.742262	1.07177
YDL228C	0.742262	0.986233	0.876606	1.1487	0.926588	1.03526	0.697372	0.895025	1.09429	1.20581	1.37554	0.939523	0.959264	1.00696	0.876606	1.39474	1.06437	1.07177
YDL229W	0.784584	0	0.993093	1.10191	0.82932	0.926588	0.721965	0.907519	1.14076	0.876606	1.47427	1.02101	0.97942	1.04972	1.04972	1.33793	0.895025	1.18099
YDL230W	0.895025	1.02101	1.04972	0.882703	1.10957	0.882703	1.20581	0.939523	1.04247	1.39474	1.00696	0.907519	0.986233	0.895025	0.926588	1.04247	1.08673	0.870551
YDL231C	0.882703	0.795536	0.870551	0.747425	0.946058	1.01396	0.882703	1.25701	0.90125	1.30134	0.882703	1.31951	0.840896	1.16473	1.09429	1.05702	1.06437	1.25701
YDL232W	1.00696	0.959264	1.18921	1.08673	1.15669	0.959264	1.03526	0.858565	1.11729	1.02811	0.97942	1.04972	0.97942	0.784584	0.939523	0.895025	1.07923	0.97942
YDL233W	1.27456	1.6358	1.04972	0.920188	1.04972	0.913831	1.13288	1.02101	1	0.913831	0.993093	1	1.07177	0.790041	0.870551	0.852635	0.812252	0.959264
YDL234C	1.68179	1.33793	1.31951	0.888843	0.959264	0.888843	0.90125	0.952638	0.812252	1.18921	1.14076	1.03526	0.939523	0.812252	0.82932	0.907519	0.870551	0.907519
YDL235C	1.16473	0.870551	1.05702	0.773783	1.07923	0.965936	1.16473	1.04972	1.07923	1.03526	0.946058	0.952638	1.10191	0.972655	1.00696	0.823591	1.10191	0.952638
YDL236W	1.11729	0.806642	1.10191	0.993093	1.15669	0.895025	1.18099	0.806642	1.07923	1.25701	1.00696	1.07923	1.02811	0.852635	0.972655	0.840896	1.07923	0.907519
YDL237W	1.26576	1.11729	1.32869	1.19748	1.39474	0.965936	1.15669	0.846745	0.90125	0.835088	0.913831	0.920188	0	0.80107	0.986233	0.768438	1.05702	0.823591
YDL238C	1.05702	1.6358	1.40444	1.10191	1.02811	0.993093	0.926588	0.812252	0.864537	1.16473	0.972655	1.00696	0.812252	0.768438	0.920188	0.876606	0.986233	0.993093
YDL239C	1.11729	1.06437	1.04247	1.40444	1.14076	1.05702	1.10957	0.939523	1.03526	1.14076	0.812252	0.882703	0	0.840896	0.876606	0.972655	0.82932	0.913831
YDL240W	0.835088	1.03526	0.632878	1.53688	0.795536	1.46409	0.768438	1.19748	0.907519	1.15669	0.946058	1.07177	0.882703	1.21419	0.784584	0.882703	1.09429	1.28343
YDL241W	1.44393	1.05702	1.15669	0.882703	0.926588	0.888843	1.07177	0.959264	1.12506	1.02811	0.993093	0.779165	0	0.846745	0.993093	0	1.15669	0.870551
YDL242W	0.933033	1.56917	1.32869	1.09429	0.972655	0.972655	0.712025	0.895025	1.10957	0.503478	1.15669	1.15669	1.02811	0.952638	0.852635	1.17283	1.06437	0.993093
YDL243C	0.972655	1.20581	1.28343	1	1.14076	0.876606	0.926588	1.10191	0.888843	0.993093	0.895025	0.864537	0.986233	0.846745	0.933033	1.04972	1.30134	0.895025
YDL244W	0.972655	0	1.1487	0.840896	0.90125	0.946058	0.876606	1.26576	1.02101	1.15669	1.18921	1.04247	1.18099	0.965936	0.840896	0.939523	0.946058	0.90125
YDL245C	0.933033	1.08673	0.926588	1.03526	0	0.888843	0.858565	1.06437	1.42405	0.840896	1.25701	1.03526	0.952638	0.757858	1.17283	1.10191	0.876606	0.97942
YDL246C	0.933033	1.00696	1.40444	0	0.959264	0.993093	0.972655	0.864537	0.920188	1.18921	1.13288	0.864537	0.939523	0.90125	0	0.972655	0.986233	1.09429
YDL247W	0.888843	1.23971	0.926588	1.14076	0.97942	0.870551	0.784584	0.959264	1.36604	0.926588	1.17283	1.07177	1.04247	0.888843	1	1.1487	0.812252	0.959264
YDL248W	0.870551	1.02101	1.11729	1.15669	1.11729	0.959264	0.76313	0.823591	1.01396	0.913831	1.23971	0.965936	1.18921	0.993093	1.02811	1.15669	0.920188	0.907519
YDR001C	0.926588	1.20581	1.30134	1.37554	0.959264	0.817902	0.712025	0.926588	1.02101	0.895025	1.34723	0.97942	0.946058	0.835088	1.02101	1.17283	0.864537	0.97942
YDR002W	0.870551	1.12506	0.864537	1.00696	0.716978	1.02811	0.726986	1.11729	1.20581	1.21419	1.29235	0.933033	0.835088	0.768438	1.03526	1.22264	1.22264	1.12506
YDR003W	0.888843	1.21419	1.17283	1.16473	1.00696	0.952638	0.888843	0.972655	1.10191	0.812252	1.10957	0.959264	1.11729	0.972655	1.00696	1.00696	0.790041	0.993093
YDR004W	0.747425	1.23971	1.17283	1.18921	0.737135	0.858565	0.697372	1.00696	0.965936	1.23971	1.19748	1.10191	1.00696	0.895025	0.895025	1.17283	1.06437	1.09429
YDR005C	0.90125	0	1.02811	1.18921	0.864537	0.952638	0.737135	1.00696	1.17283	0.939523	1.14076	1.02101	1.10191	1.20581	1.00696	1.06437	0.80107	1.02101
YDR006C	1.22264	1.04247	1.13288	0.946058	0.876606	0.907519	1.04247	1.03526	1.03526	1.23971	1.13288	1.11729	0.97942	0.80107	0.823591	0.933033	0.876606	1.00696
YDR007W	1.05702	0.80107	0.993093	0	1.06437	0.864537	1.21419	0.986233	1.07923	1.02811	1.02811	0.986233	0	0.993093	1.02811	0.933033	0.972655	1.02811
YDR008C	0.972655	1.00696	1.10957	0.972655	1.06437	1.02101	1.19748	0.952638	1.06437	1.10957	0.895025	0.952638	1	0.817902	1.07177	0.864537	1.06437	0.939523
YDR009W	1.22264	1.09429	0	0	0	1.09429	1.13288	0.993093	1.06437	0.858565	0.972655	1	0	0.939523	0.972655	0.913831	0.913831	0.895025
YDR010C	1.16473	0	1.1487	1.02101	0.933033	1.02101	1.04247	0.840896	1.02101	1.00696	0.933033	1.10191	1	0.90125	1.02101	0.946058	0.946058	1.02101
YDR011W	0.716978	0.858565	0.952638	0.846745	0.913831	1.12506	1.54757	1.17283	1.17283	1.03526	0.913831	0.870551	0.823591	0.959264	1.09429	1.28343	0.933033	1.08673
YDR012W	1.15669	0.895025	0.858565	0.846745	1.11729	0.846745	1.18099	0.790041	1.09429	1.1487	0.946058	1.09429	1.09429	0.939523	1.04972	1.07177	1	1
YDR013W	0.882703	0.97942	1.15669	1.23114	1.11729	0.926588	1.01396	1.14076	0.870551	0.952638	1.02101	1.01396	1.21419	0.939523	0.895025	0.835088	1.02101	0.907519
YDR014W	1.15669	0.913831	1	1.07177	0.986233	0.882703	1.02811	1.02811	1.08673	1.27456	0.952638	1.07177	1.00696	0.795536	0.920188	0.986233	0.90125	1.02811
YDR015C	1	0	1.05702	0.864537	1.01396	0.993093	1.11729	1.17283	0.952638	1.1487	0.895025	0.959264	1.07923	0.993093	0	0.97942	0.920188	0.907519
YDR016C	1	1	0.920188	0.946058	1.02101	0.97942	1.18099	0.907519	1.09429	1.10957	0.852635	0.97942	1.06437	0.895025	1.24833	0.895025	1	0.986233
YDR017C	1.14076	0	1.07177	0.959264	1.11729	0.795536	1.13288	0.972655	1.02811	1.01396	0.933033	1.02811	1.16473	0.972655	0.939523	0.959264	0.742262	1.15669
YDR018C	1.04247	0	0	1.01396	1.07923	0.697372	0.707107	1.04247	1.18921	1.32869	1	0	1.07923	0.965936	0	1.18921	0.939523	0.926588
YDR019C	0.624165	0.858565	1.19748	0.952638	0.63728	1.08673	0.952638	1.21419	1.36604	0.907519	1.07923	0.907519	0.870551	0.913831	1.10957	1.6245	1.03526	1.13288
YDR020C	1.00696	0	0.959264	0.795536	0.888843	0.721965	0.864537	1.25701	1.23114	1.22264	1.07923	1.07923	1.04247	0.939523	0.806642	1.02101	0.926588	1.38511
YDR021W	1	0	0.864537	0.34151	1.08673	0.840896	1.06437	1	1.69349	0.993093	1.08673	0.926588	1.08673	0.939523	1.36604	1.36604	0.852635	1.23971
YDR022C	0.97942	1.28343	0.965936	0.907519	0.641713	0.732043	0.920188	1.36604	0.993093	1.30134	0.946058	1.03526	1.03526	0.817902	1.02811	1.18921	1.02811	1.14076
YDR023W	0.972655	0.840896	0.858565	0.90125	0.840896	0.972655	0.757858	1.05702	1.48452	0.952638	1.3566	1	1.01396	0.90125	1.09429	1.47427	0.870551	0.993093
YDR024W	0.888843	0	1	0.864537	0.650671	0.840896	0.806642	0.946058	1.17283	1.19748	1.22264	1.10191	1.07923	1.00696	0.939523	1.12506	1.10191	1.28343
YDR025W	0.907519	0.888843	0.840896	0.952638	0.742262	0.913831	0.726986	1.17283	1.39474	0.993093	1.24833	0.864537	1.02811	0.97942	1.26576	1.33793	1.08673	0.97942
YDR026C	0.716978	1.04247	0.895025	0.907519	0	0.952638	0.773783	1.02811	1.15669	1.23971	1.27456	0.920188	0.97942	1	0.76313	1.30134	0.97942	1.33793
YDR027C	0.790041	2.17347	0.840896	0.986233	0.817902	0.933033	0.721965	1.04972	1.17283	0.888843	1.17283	0.817902	0.946058	0.895025	1.09429	1.36604	0.888843	1.09429
YDR028C	0.697372	0.882703	0.986233	0.972655	0.806642	1.03526	0.795536	1.10191	1.05702	1.18921	1.43396	1.05702	0.926588	0.90125	0.946058	1.38511	0.993093	1.13288
YDR029W	0.920188	1	0.965936	1.09429	0.926588	1.08673	0.870551	1.29235	1.18099	0.939523	1.02101	0.972655	0.926588	0.986233	1.01396	1.21419	0.806642	0.907519
YDR030C	1.14076	0.913831	1.02101	0.965936	0.846745	0.882703	0.926588	0.993093	1.23114	0.895025	0.939523	0.858565	0.946058	0.82932	1.12506	1.05702	1.19748	1.42405
YDR031W	0	1.10191	1.02811	1.54757	0.946058	1.11729	1.11729	1.14076	1.00696	1.00696	0.90125	0.823591	1.1487	0.790041	0.768438	0.858565	0.926588	1.00696
YDR032C	1.22264	1.06437	1.31039	1.23114	1.29235	0.952638	1.28343	0.773783	1.06437	1.09429	0.959264	0.920188	1.07923	0.678302	0.888843	0.858565	0.817902	0.823591
YDR033W	0.356013	0	0.41466	0.257028	0.356013	0.277392	1.04972	1.44393	3.05252	3.01049	2.9897	1.8025	1.68179	0.852635	0.888843	0.852635	1.48452	2.23457
YDR034C	1.07923	0.90125	0.986233	1.00696	0.946058	0.840896	1.09429	0.888843	1.09429	1.09429	1.14076	1.07923	1.19748	0.876606	0.972655	0.972655	0.939523	0.986233
YDR035W	1.31039	1.10957	1.10191	0.933033	0.939523	0.846745	1.17283	0.959264	1.1487	0.952638	1.00696	0.933033	1.03526	0.882703	1.05702	0.895025	0.846745	0.986233
YDR036C	1.07177	0.870551	1	1.08673	1.12506	0.882703	1.1487	0.959264	1.12506	1.04247	0.97942	1.08673	1.11729	0.864537	0.933033	0.97942	0.90125	0.90125
YDR037W	1.27456	0.812252	0.993093	0.747425	1.10957	0.876606	1.31039	0.986233	1.20581	1.04972	1.10191	0.965936	1.04972	1.04247	1.12506	1.04972	0.607097	0.986233
YDR038C	1.03526	0.858565	1.18921	1.15669	1.22264	1.04247	1.21419	0.882703	1.02101	1.03526	0.888843	1.09429	1.04972	0.858565	0.926588	0.933033	0.90125	0.840896
YDR039C	0.993093	1.02811	1.28343	0.90125	1.33793	1.06437	1.31951	0.993093	1.11729	0.920188	0.986233	0.933033	0.952638	1.02101	0.959264	0.913831	0.646176	0.876606
YDR040C	0.82932	1.43396	1.64718	1.52626	1.30134	1.15669	1.18921	0.852635	1.01396	0.840896	0.952638	1.00696	0.986233	0.721965	0.840896	0.864537	0.664343	0.779165
YDR041W	1.27456	1.01396	1.19748	1.03526	1.10191	0.920188	1.16473	1.04247	1.09429	1	1	0.939523	0.946058	0.876606	0.959264	0.876606	0.888843	0.790041
YDR042C	0.747425	1	1.07923	0.952638	0.817902	1.03526	0.946058	1.27456	1.12506	0.965936	1.01396	1	1.05702	0.933033	0.737135	1.18099	1.09429	1.23114
YDR043C	1	1.02101	0.795536	1.00696	0.846745	1.05702	0.795536	1.11729	1.22264	0.920188	1.1487	0.933033	1	1	0.986233	1.25701	1.02101	1.00696
YDR044W	1.19748	1.08673	1.26576	0.986233	0.806642	0.76313	0.907519	1	1.22264	1.11729	1.40444	0.784584	1.02101	0.952638	0.82932	1.27456	0.697372	1.00696
YDR045C	1.04247	0	0.823591	1.04247	0.907519	1.11729	0.779165	1.20581	1.26576	0.823591	1.19748	1	1.09429	0.952638	0.933033	1.10191	1.02101	0.858565
YDR046C	0.858565	1.18921	1.07923	0.812252	0.907519	1.24833	1.02101	0.907519	1.00696	1.10191	1.29235	0.946058	0.876606	0.864537	1.04972	1.14076	0.858565	1.00696
YDR047W	0.946058	0.986233	0.90125	0.933033	1.04247	0.870551	0.812252	0.90125	1.30134	0.80107	1.41421	1.06437	1.13288	1.00696	1.10957	1.29235	0.823591	0.913831
YDR048C	0.742262	0	1.02811	0	0.779165	1.02811	0.876606	1.31039	1.09429	1.09429	1.20581	0.939523	1.02101	0.852635	0.817902	1.18099	1.07177	1.15669
YDR049W	0.926588	0.888843	0.946058	0	0.986233	0.907519	0.926588	1.09429	1.44393	0.946058	1.23114	0.895025	1.03526	0.876606	0.965936	1.27456	0.913831	0.913831
YDR050C	0.895025	0.926588	0.933033	0.959264	0.835088	0.97942	0.806642	0.913831	1.22264	1.20581	1.32869	0.835088	1.06437	0.858565	1.10191	1.22264	0.993093	1.10191
YDR051C	1.08673	0.959264	0.946058	0.82932	0.986233	0.858565	0.817902	1.08673	1.56917	0.986233	1.18921	0.90125	1.02101	0.784584	1.02811	1.18099	0.965936	1.04247
YDR052C	0.779165	0.97942	0.97942	0.946058	0.852635	0.840896	0.864537	0.993093	1.01396	1.02101	1.51572	0.946058	1.76541	1.01396	0.907519	1.14076	0.835088	1
YDR053W	0.82932	0.913831	1.1487	1.12506	1.06437	1.10191	0.790041	1.07177	1.17283	0.790041	1.09429	1.14076	1.06437	0.97942	0.993093	1.15669	0.817902	0.895025
YDR054C	1.10191	1.10191	1.04972	1.03526	1.04972	0.888843	1.16473	0.920188	1.10191	1.00696	0.993093	0.876606	0.986233	0.852635	0.972655	0.895025	1.02811	1.03526
YDR055W	0.907519	1.10957	0.664343	0.363493	0.707107	0.384219	0.726986	0.444421	0.607097	2.94854	4.69134	2.60268	2.17347	1.10957	1.10957	0.907519	0.624165	1.43396
YDR056C	1.13288	1.09429	0.864537	0.959264	0.768438	0.952638	0.913831	0.732043	0	1.10957	1	1.14076	1.18921	1.21419	0.864537	1.03526	1.02101	1.18099
YDR057W	1.18099	0.895025	0.920188	0.812252	1.11729	0.882703	1.22264	0.972655	1.12506	1.12506	1.10191	1	1	0.986233	0.965936	1.00696	0.895025	0.907519
YDR058C	1.12506	1.34723	0.972655	1.05702	0.846745	0.773783	1.05702	0.858565	0	1.27456	1.07923	1.09429	1.17283	0.993093	0.641713	0	0.846745	1.12506
YDR059C	1.23971	1.04972	1.14076	0.907519	1.21419	1.01396	1.43396	1.25701	1.12506	0.907519	1.00696	0.747425	0.965936	0.806642	0.959264	0.806642	0.959264	0.747425
YDR060W	1.01396	0.486327	0.50698	0.779165	1.14076	1.41421	1.12506	0.732043	1.1487	1.09429	1.22264	1.24833	1.10191	1.10191	1.1487	1.10191	1.32869	0.972655
YDR061W	1.16473	0.858565	0.870551	0.752623	1.06437	1.06437	1.32869	1.1487	1.15669	1.02101	0.965936	0.920188	0.97942	0.888843	1.07177	1.04247	0.986233	0.882703
YDR062W	1.1487	1.54757	0.972655	0.97942	1.19748	0.90125	1.17283	0.806642	0.97942	0.90125	0.972655	0.993093	1.08673	0.840896	1.03526	0.993093	0.858565	0.846745
YDR063W	1.1487	1.18921	1.13288	1.10191	1.13288	0.993093	1.10957	0.946058	0.952638	0.888843	0.933033	0.870551	0.993093	0	0.993093	0.835088	1.22264	0.712025
YDR064W	1.10191	0.90125	0.817902	0.858565	0.972655	0.806642	1.10191	0.876606	1.07177	1.07923	0.993093	0.907519	1.29235	0.965936	1.21419	1.04972	1.17283	0.972655
YDR065W	1.22264	0.817902	1.01396	0.952638	1.10957	1.04972	1.24833	1.16473	1	0.895025	0.864537	0.965936	0.993093	0	0.864537	1.01396	1.07177	0.882703
YDR066C	0.673617	1.31951	1	1.55833	0.817902	1.31951	0.773783	1.13288	0.913831	0.972655	0.97942	1.01396	1.09429	0.952638	0.817902	1.07177	1.04972	0.90125
YDR067C	1.06437	1.1487	0.864537	1.21419	0.812252	1.22264	0.664343	1.24833	1.21419	0.835088	1.18921	0.920188	0.895025	0.926588	0.812252	1.22264	0.97942	1.03526
YDR068W	0.784584	1.07177	0.82932	0.986233	0.687771	1.19748	0.846745	1.18099	1.02101	1.24833	1.07177	1.00696	0.870551	0.965936	0.882703	1.24833	1.22264	1.13288
YDR069C	0.933033	1.03526	1.11729	1.08673	0.920188	0.952638	0.757858	1.07923	1.14076	0.882703	1.32869	1.06437	0.888843	0.913831	1.01396	1.22264	0.82932	1.00696
YDR070C	0.806642	0.835088	1.26576	1.38511	0.659754	0.858565	0.795536	0.846745	1.37554	1.08673	1.05702	0.939523	0.965936	1.00696	1.55833	1.16473	0.817902	1.04247
YDR071C	1.04972	1.18921	0.986233	1.00696	0.876606	0.907519	0.707107	1.11729	1.22264	0.858565	1.20581	0.907519	1.10957	0.817902	1.27456	0.986233	1.02811	0.959264
YDR072C	1.02811	1.58008	0.732043	1.70527	0.598739	2.04202	0.757858	1.54757	0.784584	1.06437	0.926588	0.702222	0.784584	0.876606	0.697372	0.864537	1.29235	1.20581
YDR073W	1.14076	1.07177	1.02101	0.946058	0.773783	1	0.784584	1.07923	1.16473	0.846745	1.23114	0.920188	1.04247	0.888843	1.05702	1.28343	1.00696	0.907519
YDR074W	1.23971	1.75321	1.29235	1.29235	0.768438	0.939523	0.702222	0.858565	1.10191	1.34723	1.32869	0.840896	0.817902	0.673617	0.779165	0.939523	0.888843	1.06437
YDR075W	1	0.852635	0.864537	1.04972	0.82932	1.02101	0.757858	1.13288	1.20581	0.876606	1.04972	1.07177	1.13288	1.03526	0.90125	1.27456	0	1.09429
YDR076W	0.716978	1.00696	1.02811	1.06437	0.726986	0.986233	0.846745	1.15669	1.00696	1.26576	1.15669	1.20581	0.913831	1.02811	0.707107	1.1487	1.10191	1.20581
YDR077W	0.986233	1.04247	1.30134	1.25701	1.00696	0.757858	0.641713	0.965936	1.41421	1.01396	1.75321	1.05702	0.913831	0.726986	0.795536	1.02811	0.823591	1.04972
YDR078C	1.14076	1.28343	1.26576	1.22264	1.07923	1.05702	0.97942	1.03526	1.04247	0.993093	1.01396	0.972655	1.03526	0.641713	0.76313	0.784584	0.97942	0.959264
YDR079W	1.14076	1.08673	1.04972	1.08673	1.10191	1.14076	1.08673	1.10191	0.993093	0.90125	0.907519	0.812252	0.907519	0	0.90125	0.90125	1.17283	0.835088
YDR080W	1.22264	1.07923	1.33793	0.959264	1.05702	0.773783	1.03526	0.882703	1.07923	1.02101	1	1.07923	1.07923	0.795536	0.895025	0.965936	0.959264	0.946058
YDR081C	1.23114	0.795536	0.965936	0.858565	1.09429	0.90125	1.04247	0.986233	1.09429	0.972655	1.11729	0.993093	1.02101	0	0.965936	1.06437	1.07923	0.920188
YDR082W	1.04972	0.888843	0.812252	0.97942	1	1.10191	1.1487	1.11729	1.07177	1.02811	0.876606	0.946058	1.12506	0.946058	0.876606	0.90125	1.21419	1
YDR083W	1.29235	0.646176	0.668964	0.707107	1.08673	0.959264	1.21419	1.02811	1.27456	0.986233	1.11729	1	1.18921	0	0.952638	0.939523	1.20581	1.07923
YDR084C	0.882703	0.90125	0.926588	0.993093	1.05702	1.03526	1.23971	1.09429	1.10191	0.97942	0.959264	0.939523	1.14076	0.846745	1.07177	0.812252	1.32869	0.835088
YDR085C	4.50023	1.09429	1.41421	1.21419	1.07923	0.80107	0.882703	0.721965	0.907519	0.852635	1.14076	1.13288	0.90125	0.697372	0.768438	0.712025	0.913831	0.687771
YDR086C	0.835088	0.895025	0.812252	1.06437	0.97942	1.10957	1.15669	0.920188	1.10957	1.01396	0.959264	0.933033	1.18099	0.742262	1.18099	0.965936	1.30134	1.00696
YDR087C	1.11729	1.07923	0.747425	0.959264	1.22264	1.20581	1.10957	1.30134	1.1487	0.823591	0.952638	0.840896	0.913831	0.852635	0.907519	0.97942	1.30134	0.795536
YDR088C	1.19748	0.965936	1.17283	0.97942	0.965936	0.933033	1.08673	1.06437	1.00696	1.07923	0.97942	0.965936	1.16473	0.678302	0.812252	0.965936	1.07923	1.05702
YDR089W	0.668964	1.31951	0.795536	0.607097	1.04972	1.18921	1.54757	1.29235	1.22264	0.888843	0.926588	0.747425	0.806642	1	1.23971	1.32869	0	0.946058
YDR090C	0.732043	0.986233	0.965936	1.17283	0.742262	1.08673	0.846745	1.10191	1.02811	1.20581	1.10191	0.97942	1.10191	0.913831	0.959264	1.11729	1.10191	1.02101
YDR091C	1.16473	0.864537	0.716978	0.993093	0.90125	1.13288	0.697372	1.23114	1.12506	0.882703	1.21419	1	0.965936	1.03526	0.946058	1.29235	1.07923	1.01396
YDR092W	1.06437	0.716978	1.02101	0.747425	1.10191	1.07177	1.1487	1.19748	1.16473	1.01396	0.97942	0.812252	0.959264	1.15669	0.97942	1.02101	1.08673	0.920188
YDR093W	0.835088	0.933033	0.97942	0.952638	1.08673	0.697372	1.02101	1.10957	0.952638	0.812252	0.986233	1.08673	0.972655	1.09429	1.40444	1.51572	0.97942	0.870551
YDR094W	0.737135	0.747425	0.946058	1.23971	1.01396	1.23971	0.888843	1.02811	1.04247	1.13288	1.24833	1.05702	0.876606	0.946058	1.01396	1.16473	0.920188	0.965936
YDR095C	1	0.90125	1.04247	1.21419	1.04972	1.01396	0.952638	1.26576	0.90125	0.752623	0.907519	1.02101	0.993093	0.939523	0.90125	1.21419	0.972655	1.09429
YDR096W	0.835088	0	1.03526	1.10957	0.737135	0.965936	0.768438	0.959264	1	1.38511	1.36604	1.02101	1.10191	0.933033	0.913831	1.18921	0.913831	1
YDR097C	0.607097	0.554785	1.45397	2.05623	1.79005	1.18099	0.641713	0.562529	0.779165	0.615572	1.98619	2.11404	1.55833	1.13288	0.965936	1.02101	0.590496	0.632878
YDR098C	0.840896	0	0.888843	1.26576	0.732043	1.18099	0.76313	1.07177	1.03526	1.22264	1.22264	0.952638	0.965936	0.952638	0.946058	1.04972	1.07177	1.02811
YDR099W	0.864537	0.882703	1.01396	1.02811	1.02101	0.972655	0.858565	1.11729	1.31039	0.933033	1.46409	0.882703	0.882703	0.946058	0.993093	1.21419	0.907519	0.90125
YDR100W	0.920188	0.846745	0.835088	1.08673	0.812252	1.09429	0.870551	1.18921	1.03526	1.1487	1.09429	0.907519	1.07177	0.965936	0.952638	1.08673	1.23114	0.97942
YDR101C	1.15669	0.532185	0.521233	0.876606	1.07177	1.15669	0.768438	1.31951	1.41421	0.959264	1.48452	0.97942	1.06437	1.11729	0.939523	1.14076	1.10191	1.03526
YDR102C	1.05702	1.15669	1.05702	0.993093	1.11729	1.1487	1.10957	1	1.06437	1.04247	0.768438	1.08673	1.07177	0.80107	0.895025	0.870551	1.08673	0.817902
YDR103W	1.18099	0.864537	0.97942	0.817902	1.05702	0.882703	1.10191	0.952638	1.09429	0.933033	1.23114	1.10191	1.04247	0.82932	1.02101	1.09429	1.14076	0.82932
YDR104C	0.993093	0.926588	0.864537	0.986233	0.972655	1.02811	1.02811	0.913831	1.02811	1.08673	0.888843	1.02811	1.04247	1.08673	0.913831	0.959264	1.18099	1.10957
YDR105C	0.97942	0.926588	1.13288	0.864537	1.18921	1	1.18921	0.993093	1.04972	0.80107	0.993093	0.895025	1.04972	1.04247	1.09429	1	1.1487	0.779165
YDR106W	1.00696	1.04972	0.946058	0.952638	1.02101	0.97942	1.10191	1.04972	0.986233	0.97942	0.882703	1.06437	1.08673	0.946058	0.965936	0.882703	1.18099	0.97942
YDR107C	0.920188	0.812252	0.952638	0.812252	1.34723	0.986233	1.17283	0.933033	0.97942	0.965936	1.25701	0.882703	0.986233	0.920188	1.1487	1.04972	1.17283	0.864537
YDR108W	0.986233	0.986233	0.858565	1.00696	1.00696	1.07177	1.10191	1.15669	1	0.939523	0.90125	1.02811	1.10191	0.846745	0.920188	0.939523	1.26576	0.965936
YDR109C	0.926588	1	0.993093	0.993093	1.24833	1.13288	1.04247	1.17283	0.926588	0.823591	1.10957	0.959264	0.876606	0.965936	0.965936	0.946058	1.17283	0.852635
YDR110W	0.939523	0.80107	0.806642	1.03526	1	0.913831	1.10957	1.11729	0.97942	1	0.907519	1.05702	1.15669	1.06437	0.946058	0.946058	1.10957	1.22264
YDR111C	1.33793	1.00696	1.04972	0.926588	1.08673	0.920188	1.06437	1	0.952638	0.773783	1.14076	1.13288	1.07923	0.952638	0.952638	0.882703	0.993093	0.870551
YDR112W	1.1487	0.90125	1.03526	1.14076	1.14076	0.965936	1.07177	0.920188	0.952638	1.04247	0.840896	1.12506	1.16473	0.876606	0.939523	0.888843	1.10191	0.870551
YDR113C	0.582367	0.697372	1.19748	1.1487	1.39474	1.39474	1.20581	1.00696	0.817902	0.655197	0.817902	1.02811	1.23971	1.12506	1.27456	0.986233	1.04972	0.926588
YDR114C	0.888843	1.04247	0.986233	1.06437	0.712025	1.21419	0.823591	1.10191	1.06437	1.13288	1.22264	0.965936	0.939523	0.926588	0.913831	1.14076	1.07923	0.939523
YDR115W	0.907519	0.959264	1.16473	1.29235	1.14076	1.18921	0.773783	1.07923	1.10957	0.668964	1.36604	0.882703	1.10957	0.840896	0.926588	1.04247	0.882703	0.926588
YDR116C	0.870551	0.870551	0.959264	1.05702	0.747425	1.07177	0.779165	0.946058	1.02811	1.21419	1.25701	1.03526	1.04972	1.01396	0.959264	1.27456	0.97942	1.05702
YDR117C	0.870551	0.768438	1.05702	0.835088	1.07177	0.939523	0.737135	1.04247	1.20581	0.907519	1.56917	0.959264	0.97942	0.986233	1.00696	1.32869	0.959264	1.06437
YDR118W	0.716978	0.888843	0.835088	1.03526	0.823591	1.1487	0.835088	1.26576	1.19748	1.1487	1.15669	1.21419	0.972655	1	0.752623	1.31951	0.888843	1.09429
YDR119W	0.972655	0.876606	0	0.784584	1.00696	0	0.812252	0.779165	1.07177	0.952638	1.65864	0.882703	0	0.882703	1.16473	1.34723	0	1.13288
[truncated: 11,002 more rows]

## Sheet: Spellman Classes
Summary of Genes Classified by Spellman:
	G1	S	G2	M	M/G1
	DHS1	HPR5	MEC3	ALK1	CDC6
	DUN1	TOF2	ORC1	CDC47	CDC46
	MSH2	ADA2	RAP1	CDC54	MCM3
[truncated: 116 more rows]

## Sheet: Gene Names
Gene Names and Aliases Used:
[truncated: 6,187 more rows]
